# Supplementary material for: 3-Benzyl-2-sulfanyl­idene-1,3-thia­zolidin-4-one
Source: Acta Crystallogr Sect E Struct Rep Online. 2010 Dec 15;67(Pt 1):o133. doi: 10.1107/S1600536810051548 (PMC3050282; doi:10.1107/S1600536810051548)
Supplement: Supplementary file 1 [file e-67-0o133-sup1.cif]

##############################################################################
###                                                                        ###
###        Electronic paper (Acta Crystallographica Section E)             ###
###                                                                        ###
##############################################################################
#                                                                            #
# This CIF contains the data in a paper accepted for publication in Acta     #
# Crystallographica Section E. It conforms to the requirements of Notes      #
# for Authors for Section E, and has been peer reviewed under the auspices   #
# of the IUCr Commission on Journals.                                        #
#                                                                            #
# Full details of the Crystallographic Information File format               #
# are given in the paper "The Crystallographic Information File (CIF):       #
# a New Standard Archive File for Crystallography" by S. R. Hall, F. H.      #
# Allen and I. D. Brown [Acta Cryst. (1991), A47, 655-685].                  #
#                                                                            #
# The current version of the core CIF dictionary is obtainable from          #
# ftp://ftp.iucr.org/pub/cif_core.dic. The current version number is 2.4.    #
#                                                                            #
# Software is freely available for graphical display of the structure(s) in  #
# this CIF.  For information consult the CIF home page http://www.iucr.org/  #
# cif/home.html                                                              #
#                                                                            #
# This file may be used for bona fide research purposes within the           #
# scientific community so long as proper attribution is given to the journal # 
# article from which it was obtained.                                        #
#                                                                            #
##############################################################################
                                             
data_global
_audit_creation_method     ?
_journal_date_recd_electronic     2010-12-05
_journal_date_accepted     2010-12-09
_journal_name_full     'Acta Crystallographica, Section E'
_journal_year     2011
_journal_volume     67
_journal_issue      1
_journal_page_first     o133
_journal_page_last     o133
_journal_paper_category     QO
_journal_coeditor_code     DN2634
_publ_contact_author
;
Muhammad Nawaz Tahir
University of Sargodha
Department of Physics
Sargodha
Pakistan
;
_publ_contact_author_email     'dmntahir_uos@yahoo.com'
_publ_contact_author_fax     '0092 48 32 22 121'
_publ_contact_author_phone     '0092 48 92 30 914'
_publ_section_title
;
3-Benzyl-2-sulfanylidene-1,3-thiazolidin-4-one
;
loop_
    _publ_author_name
    _publ_author_address
    'Durre Shahwar'
;
Department of Chemistry
Government College University
Lahore
Pakistan
;
    'Tahir, M. Nawaz'
;
University of Sargodha
Department of Physics
Sargodha
Pakistan
;
    'Muhammad Asam Raza'
;
Department of Chemistry
Government College University
Lahore
Pakistan
;
    'Naeem Ahmad'
;
Department of Chemistry
Government College University
Lahore
Pakistan
;
    'Saherish Aslam'
;
Department of Chemistry
Government College University
Lahore
Pakistan
;
data_I
_audit_creation_method     SHELXL-97
_chemical_name_systematic
;
3-Benzyl-2-sulfanylidene-1,3-thiazolidin-4-one
;
_chemical_name_common     ?
_chemical_formula_moiety     'C10 H9 N O S2'
_chemical_formula_sum     'C10 H9 N O S2'
_chemical_formula_iupac     'C10 H9 N O S2'
_chemical_formula_weight     223.30
_symmetry_cell_setting     monoclinic
_symmetry_space_group_name_H-M     'P 21/c'
_symmetry_space_group_name_Hall     '-P 2ybc'
loop_
    _symmetry_equiv_pos_site_id
    _symmetry_equiv_pos_as_xyz
    1 x,y,z
    2 -x,1/2+y,1/2-z
    3 -x,-y,-z
    4 x,1/2-y,1/2+z
_cell_length_a     13.3271(4)
_cell_length_b     5.9025(2)
_cell_length_c     13.0396(4)
_cell_angle_alpha     90
_cell_angle_beta     92.8120(10)
_cell_angle_gamma     90
_cell_volume     1024.50(6)
_cell_formula_units_Z     4
_cell_measurement_reflns_used     1594
_cell_measurement_theta_min     3.13
_cell_measurement_theta_max     25.25
_cell_measurement_temperature     296(2)
_exptl_crystal_description     plate
_exptl_crystal_colour     'light yellow'
_exptl_crystal_size_max     0.25
_exptl_crystal_size_mid     0.20
_exptl_crystal_size_min     0.10
_exptl_crystal_density_diffrn     1.448
_exptl_crystal_density_meas     ?
_exptl_crystal_density_method     'not measured'
_exptl_crystal_F_000     464
_exptl_absorpt_coefficient_mu     0.483
_exptl_absorpt_correction_type     multi-scan
_exptl_absorpt_process_details     '(SADABS; Bruker, 2005)'
_exptl_absorpt_correction_T_min     0.939
_exptl_absorpt_correction_T_max     0.950
_exptl_special_details
;
;
_diffrn_ambient_temperature     296(2)
_diffrn_radiation_type     MoK\a
_diffrn_radiation_wavelength     0.71073
_diffrn_radiation_source     'fine-focus sealed tube'
_diffrn_radiation_monochromator     graphite
_diffrn_measurement_device_type     'Bruker Kappa APEXII CCD'
_diffrn_measurement_method     \w
_diffrn_detector_area_resol_mean     8.10
_diffrn_reflns_number     7899
_diffrn_reflns_av_R_equivalents     0.0232
_diffrn_reflns_av_sigmaI/netI     0.0179
_diffrn_reflns_theta_min     3.13
_diffrn_reflns_theta_max     25.25
_diffrn_reflns_theta_full     25.25
_diffrn_measured_fraction_theta_max     0.985
_diffrn_measured_fraction_theta_full     0.985
_diffrn_reflns_limit_h_min     -15
_diffrn_reflns_limit_h_max     15
_diffrn_reflns_limit_k_min     -6
_diffrn_reflns_limit_k_max     7
_diffrn_reflns_limit_l_min     -15
_diffrn_reflns_limit_l_max     15
_diffrn_standards_number     0
_diffrn_standards_interval_count     ?
_diffrn_standards_interval_time     ?
_diffrn_standards_decay_%     ?
_refine_special_details
;
Refinement of <i>F</i>^2^ against ALL reflections. The weighted <i>R</i>-factor
<i>wR</i> and goodness of fit <i>S</i> are based on <i>F</i>^2^, conventional
<i>R</i>-factors <i>R</i> are based on <i>F</i>, with <i>F</i> set to zero for
negative <i>F</i>^2^. The threshold expression of <i>F</i>^2^ >
\s(<i>F</i>^2^) is used only for calculating <i>R</i>-factors(gt) <i>etc</i>.
and is not relevant to the choice of reflections for refinement.
<i>R</i>-factors based on <i>F</i>^2^ are statistically about twice as large
as those based on <i>F</i>, and <i>R</i>- factors based on ALL data will be
even larger.
;
_reflns_number_total     1818
_reflns_number_gt     1594
_reflns_threshold_expression     I>2\s(I)
_refine_ls_structure_factor_coef     Fsqd
_refine_ls_matrix_type     full
_refine_ls_R_factor_all     0.0359
_refine_ls_R_factor_gt     0.0301
_refine_ls_wR_factor_gt     0.0729
_refine_ls_wR_factor_ref     0.0791
_refine_ls_goodness_of_fit_ref     1.068
_refine_ls_restrained_S_all     1.068
_refine_ls_number_reflns     1818
_refine_ls_number_parameters     127
_refine_ls_number_restraints     0
_refine_ls_hydrogen_treatment     constr
_refine_ls_weighting_scheme     calc
_refine_ls_weighting_details
         'calc w=1/[\s^2^(Fo^2^)+(0.0310P)^2^+0.4046P] where P=(Fo^2^+2Fc^2^)/3'
_atom_sites_solution_hydrogens     geom
_atom_sites_solution_primary     direct
_atom_sites_solution_secondary     difmap
_refine_ls_shift/su_max     0.000
_refine_ls_shift/su_mean     0.000
_refine_diff_density_max     0.217
_refine_diff_density_min     -0.142
loop_
    _atom_type_symbol
    _atom_type_description
    _atom_type_scat_dispersion_real
    _atom_type_scat_dispersion_imag
    _atom_type_scat_source
    'C' 'C' 0.0033 0.0016
                         'International Tables Vol C Tables 4.2.6.8 and 6.1.1.4'
    'H' 'H' 0.0000 0.0000
                         'International Tables Vol C Tables 4.2.6.8 and 6.1.1.4'
    'N' 'N' 0.0061 0.0033
                         'International Tables Vol C Tables 4.2.6.8 and 6.1.1.4'
    'O' 'O' 0.0106 0.0060
                         'International Tables Vol C Tables 4.2.6.8 and 6.1.1.4'
    'S' 'S' 0.1246 0.1234
                         'International Tables Vol C Tables 4.2.6.8 and 6.1.1.4'
_computing_data_collection     'APEX2 (Bruker, 2009)'
_computing_cell_refinement     'SAINT (Bruker, 2009)'
_computing_data_reduction     'SAINT (Bruker, 2009)'
_computing_structure_solution     'SHELXS97 (Sheldrick, 2008)'
_computing_structure_refinement     'SHELXL97 (Sheldrick, 2008)'
_computing_molecular_graphics
                  'ORTEP-3 for Windows (Farrugia, 1997) and PLATON (Spek, 2009)'
_computing_publication_material
;
WinGX (Farrugia, 1999) and PLATON (Spek, 2009)
;
loop_
    _atom_site_type_symbol
    _atom_site_label
    _atom_site_fract_x
    _atom_site_fract_y
    _atom_site_fract_z
    _atom_site_U_iso_or_equiv
    _atom_site_thermal_displace_type
    _atom_site_calc_flag
    _atom_site_refinement_flags
    _atom_site_occupancy
    S S1 0.06040(4) 0.13455(10) 0.18585(4) 0.0638(2) Uani . . 1.000
    S S2 0.09221(4) 0.28252(9) -0.02729(3) 0.0557(2) Uani . . 1.000
    O O1 0.28194(12) 0.7373(2) 0.06176(11) 0.0697(5) Uani . . 1.000
    N N1 0.18237(9) 0.4684(2) 0.12987(9) 0.0396(4) Uani . . 1.000
    C C1 0.30044(11) 0.3660(3) 0.27679(11) 0.0376(5) Uani . . 1.000
    C C2 0.33354(12) 0.1781(3) 0.22537(13) 0.0443(5) Uani . . 1.000
    C C3 0.40774(14) 0.0402(3) 0.26955(15) 0.0565(6) Uani . . 1.000
    C C4 0.44939(15) 0.0897(4) 0.36558(16) 0.0632(7) Uani . . 1.000
    C C5 0.41747(15) 0.2765(4) 0.41688(15) 0.0625(7) Uani . . 1.000
    C C6 0.34380(14) 0.4147(3) 0.37321(13) 0.0509(6) Uani . . 1.000
    C C7 0.21689(12) 0.5173(3) 0.23542(12) 0.0424(5) Uani . . 1.000
    C C8 0.11439(12) 0.3010(3) 0.10525(13) 0.0437(5) Uani . . 1.000
    C C9 0.16998(14) 0.5229(3) -0.05169(13) 0.0531(6) Uani . . 1.000
    C C10 0.21917(13) 0.5926(3) 0.04939(13) 0.0458(5) Uani . . 1.000
    H H2 0.30574 0.14374 0.16042 0.0531 Uiso . . 1.000
    H H3 0.42949 -0.08609 0.23425 0.0678 Uiso . . 1.000
    H H4 0.49897 -0.00340 0.39547 0.0758 Uiso . . 1.000
    H H5 0.44570 0.31047 0.48170 0.0749 Uiso . . 1.000
    H H6 0.32296 0.54169 0.40864 0.0611 Uiso . . 1.000
    H H7A 0.16040 0.50313 0.27915 0.0509 Uiso . . 1.000
    H H7B 0.23972 0.67325 0.23923 0.0509 Uiso . . 1.000
    H H9A 0.22040 0.48311 -0.09975 0.0637 Uiso . . 1.000
    H H9B 0.12960 0.64606 -0.08070 0.0637 Uiso . . 1.000
loop_
    _atom_site_aniso_label
    _atom_site_aniso_U_11
    _atom_site_aniso_U_22
    _atom_site_aniso_U_33
    _atom_site_aniso_U_12
    _atom_site_aniso_U_13
    _atom_site_aniso_U_23
    S1 0.0582(3) 0.0707(4) 0.0624(3) -0.0218(3) 0.0027(2) 0.0073(3)
    S2 0.0562(3) 0.0648(3) 0.0451(3) -0.0033(2) -0.0074(2) -0.0115(2)
    O1 0.0892(10) 0.0615(9) 0.0584(8) -0.0281(8) 0.0049(7) 0.0054(7)
    N1 0.0425(7) 0.0405(7) 0.0354(7) -0.0013(6) -0.0010(5) -0.0012(5)
    C1 0.0404(8) 0.0379(8) 0.0347(8) -0.0064(7) 0.0044(6) -0.0013(6)
    C2 0.0463(9) 0.0459(9) 0.0407(9) 0.0003(7) 0.0033(7) -0.0057(7)
    C3 0.0555(10) 0.0499(11) 0.0648(12) 0.0086(9) 0.0100(9) -0.0004(9)
    C4 0.0541(11) 0.0672(13) 0.0675(13) 0.0063(10) -0.0052(9) 0.0162(11)
    C5 0.0660(12) 0.0712(13) 0.0483(11) -0.0066(10) -0.0159(9) 0.0056(10)
    C6 0.0612(11) 0.0503(10) 0.0407(9) -0.0039(8) -0.0029(8) -0.0065(8)
    C7 0.0502(9) 0.0407(9) 0.0363(8) 0.0017(7) 0.0020(7) -0.0064(7)
    C8 0.0395(8) 0.0464(9) 0.0448(9) 0.0005(7) -0.0018(7) -0.0047(7)
    C9 0.0587(10) 0.0617(12) 0.0387(9) 0.0052(9) 0.0020(8) 0.0030(8)
    C10 0.0516(9) 0.0426(9) 0.0433(9) 0.0018(8) 0.0035(7) 0.0014(7)
_geom_special_details
;
Bond distances, angles <i>etc</i>. have been calculated using the rounded
fractional coordinates. All su's are estimated from the variances of the
(full) variance-covariance matrix. The cell e.s.d.'s are taken into account in
the estimation of distances, angles and torsion angles
;
loop_
    _geom_bond_atom_site_label_1
    _geom_bond_atom_site_label_2
    _geom_bond_site_symmetry_1
    _geom_bond_site_symmetry_2
    _geom_bond_distance
    _geom_bond_publ_flag
    S1 C8 . . 1.6315(18) no
    S2 C8 . . 1.7424(17) no
    S2 C9 . . 1.7947(19) no
    O1 C10 . . 1.201(2) no
    N1 C7 . . 1.459(2) no
    N1 C8 . . 1.368(2) no
    N1 C10 . . 1.389(2) no
    C1 C2 . . 1.380(2) no
    C1 C6 . . 1.388(2) no
    C1 C7 . . 1.507(2) no
    C2 C3 . . 1.384(2) no
    C3 C4 . . 1.376(3) no
    C4 C5 . . 1.368(3) no
    C5 C6 . . 1.378(3) no
    C9 C10 . . 1.501(2) no
    C2 H2 . . 0.9300 no
    C3 H3 . . 0.9300 no
    C4 H4 . . 0.9300 no
    C5 H5 . . 0.9300 no
    C6 H6 . . 0.9300 no
    C7 H7A . . 0.9700 no
    C7 H7B . . 0.9700 no
    C9 H9A . . 0.9700 no
    C9 H9B . . 0.9700 no
loop_
    _geom_angle_atom_site_label_1
    _geom_angle_atom_site_label_2
    _geom_angle_atom_site_label_3
    _geom_angle_site_symmetry_1
    _geom_angle_site_symmetry_2
    _geom_angle_site_symmetry_3
    _geom_angle
    _geom_angle_publ_flag
    C8 S2 C9 . . . 93.15(8) no
    C7 N1 C8 . . . 122.61(13) no
    C7 N1 C10 . . . 120.12(13) no
    C8 N1 C10 . . . 117.27(13) no
    C2 C1 C6 . . . 118.55(15) no
    C2 C1 C7 . . . 123.43(14) no
    C6 C1 C7 . . . 117.98(15) no
    C1 C2 C3 . . . 120.62(16) no
    C2 C3 C4 . . . 120.13(18) no
    C3 C4 C5 . . . 119.66(19) no
    C4 C5 C6 . . . 120.49(18) no
    C1 C6 C5 . . . 120.55(17) no
    N1 C7 C1 . . . 114.46(13) no
    S1 C8 S2 . . . 122.86(10) no
    S1 C8 N1 . . . 126.28(13) no
    S2 C8 N1 . . . 110.86(12) no
    S2 C9 C10 . . . 106.99(12) no
    O1 C10 N1 . . . 122.91(16) no
    O1 C10 C9 . . . 125.76(16) no
    N1 C10 C9 . . . 111.33(14) no
    C1 C2 H2 . . . 120.00 no
    C3 C2 H2 . . . 120.00 no
    C2 C3 H3 . . . 120.00 no
    C4 C3 H3 . . . 120.00 no
    C3 C4 H4 . . . 120.00 no
    C5 C4 H4 . . . 120.00 no
    C4 C5 H5 . . . 120.00 no
    C6 C5 H5 . . . 120.00 no
    C1 C6 H6 . . . 120.00 no
    C5 C6 H6 . . . 120.00 no
    N1 C7 H7A . . . 109.00 no
    N1 C7 H7B . . . 109.00 no
    C1 C7 H7A . . . 109.00 no
    C1 C7 H7B . . . 109.00 no
    H7A C7 H7B . . . 108.00 no
    S2 C9 H9A . . . 110.00 no
    S2 C9 H9B . . . 110.00 no
    C10 C9 H9A . . . 110.00 no
    C10 C9 H9B . . . 110.00 no
    H9A C9 H9B . . . 109.00 no
loop_
    _geom_torsion_atom_site_label_1
    _geom_torsion_atom_site_label_2
    _geom_torsion_atom_site_label_3
    _geom_torsion_atom_site_label_4
    _geom_torsion_site_symmetry_1
    _geom_torsion_site_symmetry_2
    _geom_torsion_site_symmetry_3
    _geom_torsion_site_symmetry_4
    _geom_torsion
    _geom_torsion_publ_flag
    C9 S2 C8 S1 . . . . 176.53(12) no
    C9 S2 C8 N1 . . . . -4.19(13) no
    C8 S2 C9 C10 . . . . 5.77(13) no
    C8 N1 C7 C1 . . . . 82.66(18) no
    C10 N1 C7 C1 . . . . -96.82(17) no
    C7 N1 C8 S1 . . . . 0.9(2) no
    C7 N1 C8 S2 . . . . -178.35(11) no
    C10 N1 C8 S1 . . . . -179.60(13) no
    C10 N1 C8 S2 . . . . 1.15(18) no
    C7 N1 C10 O1 . . . . 2.5(2) no
    C7 N1 C10 C9 . . . . -177.06(14) no
    C8 N1 C10 O1 . . . . -177.01(16) no
    C8 N1 C10 C9 . . . . 3.4(2) no
    C6 C1 C2 C3 . . . . 0.6(2) no
    C7 C1 C2 C3 . . . . -177.17(16) no
    C2 C1 C6 C5 . . . . -0.7(3) no
    C7 C1 C6 C5 . . . . 177.15(17) no
    C2 C1 C7 N1 . . . . -8.0(2) no
    C6 C1 C7 N1 . . . . 174.18(14) no
    C1 C2 C3 C4 . . . . -0.1(3) no
    C2 C3 C4 C5 . . . . -0.4(3) no
    C3 C4 C5 C6 . . . . 0.2(3) no
    C4 C5 C6 C1 . . . . 0.4(3) no
    S2 C9 C10 O1 . . . . 174.34(16) no
    S2 C9 C10 N1 . . . . -6.12(17) no
loop_
    _geom_hbond_atom_site_label_D
    _geom_hbond_atom_site_label_H
    _geom_hbond_atom_site_label_A
    _geom_hbond_site_symmetry_A
    _geom_hbond_distance_DH
    _geom_hbond_distance_HA
    _geom_hbond_distance_DA
    _geom_hbond_angle_DHA
    _geom_hbond_publ_flag
    C6 H6 O1 4_565 0.93 2.47 3.338(2) 156 yes
    C3 H3 Cg 2_645 0.93 2.95 3.674(2) 136 yes
    C9 H9a Cg 4_554 0.97 2.66 3.588(2) 160 yes
