# Supplementary material for: 3-Benzyl-2-sulfanyl­idene-1,3-thia­zolidin-4-one
Source: Acta Crystallogr Sect E Struct Rep Online. 2010 Dec 15;67(Pt 1):o133. doi: 10.1107/S1600536810051548 (PMC3050282; doi:10.1107/S1600536810051548)
Supplement: Supplementary file 2 [file e-67-0o133-Isup2.hkl]

#
# h,k,l, Fc-squared, Fo-squared, sigma(Fo-squared) and status flag
#
data_I
_shelx_title ' a08 in P2(1)/c'
_shelx_refln_list_code          4
_shelx_F_calc_maximum       60.45
_exptl_crystal_F_000       464.00
_reflns_d_resolution_high  0.8331
 
loop_
 _symmetry_equiv_pos_as_xyz
 'x, y, z'
 '-x, y+1/2, -z+1/2'
 '-x, -y, -z'
 'x, -y-1/2, z-1/2'
 
_cell_length_a    13.3271
_cell_length_b     5.9025
_cell_length_c    13.0396
_cell_angle_alpha  90.000
_cell_angle_beta   92.812
_cell_angle_gamma  90.000
 
_shelx_F_squared_multiplier     1.000
 
loop_
 _refln_index_h
 _refln_index_k
 _refln_index_l
 _refln_F_squared_calc
 _refln_F_squared_meas
 _refln_F_squared_sigma
 _refln_observed_status
   3   0   0       52.08       37.14      0.57 o
   4   0   0     1710.13     1750.57     41.88 o
   5   0   0     1298.64     1335.83     12.35 o
   6   0   0     2215.49     2237.07     38.78 o
   7   0   0      877.12      822.47     13.47 o
   8   0   0     2866.17     2943.33     41.35 o
   9   0   0       15.18       20.32      1.62 o
  10   0   0      152.30      174.11      4.02 o
  11   0   0       20.21       14.01      1.10 o
  12   0   0       62.51       54.08      1.50 o
  13   0   0        0.02       -0.75      0.65 o
  14   0   0        2.07        0.21      1.06 o
  15   0   0        0.87       -1.58      1.05 o
   2   1   0     1294.36     1329.78     22.93 o
   5   1   0      198.45      182.70      1.50 o
   6   1   0       10.18       16.00      0.41 o
   7   1   0        0.92        0.62      0.20 o
   8   1   0      784.90      788.91      7.61 o
   9   1   0      687.57      676.12      6.67 o
  10   1   0        2.76        0.36      0.39 o
  11   1   0       88.36       90.64      1.91 o
  12   1   0        3.61        1.74      0.69 o
  13   1   0       41.24       41.90      1.82 o
  14   1   0        0.94       -0.67      0.64 o
  15   1   0        5.21        4.96      0.96 o
   0   2   0      325.68      331.23      7.73 o
   1   2   0      798.25      797.45      9.39 o
   2   2   0      990.27      973.35      8.70 o
   3   2   0     1876.66     2005.63     23.61 o
   4   2   0      345.01      351.04      3.21 o
   6   2   0     1563.56     1621.84     13.95 o
   7   2   0       38.40       38.78      1.11 o
   8   2   0       78.58       73.58      1.22 o
   9   2   0       57.99       53.21      1.00 o
  10   2   0       80.02       76.50      1.48 o
  11   2   0       38.84       33.61      1.00 o
  12   2   0        4.70        3.43      0.60 o
  13   2   0       13.42        8.93      0.95 o
  14   2   0        6.16        4.44      1.04 o
  15   2   0       10.98       12.01      1.87 o
   1   3   0       50.01       63.18      1.15 o
   2   3   0     1106.50     1186.35     11.52 o
   3   3   0      133.71      137.84      2.13 o
   4   3   0      159.75      157.66      1.86 o
   5   3   0       58.65       57.05      1.00 o
   6   3   0        0.67       -0.03      0.53 o
   7   3   0      563.03      549.54      6.28 o
   8   3   0      361.07      358.78      4.26 o
   9   3   0       10.91       10.58      0.96 o
  10   3   0      150.28      134.23      3.01 o
  11   3   0       76.31       73.05      1.81 o
  12   3   0       25.41       28.63      1.13 o
  13   3   0       83.43       82.18      2.02 o
  14   3   0       33.12       33.40      1.65 o
   0   4   0       94.10       85.86      5.48 o
   1   4   0        0.41        0.38      0.43 o
   2   4   0      188.39      186.21      2.90 o
   3   4   0      521.78      552.86     11.05 o
   4   4   0       88.30       83.27      1.32 o
   5   4   0       47.76       46.54      1.06 o
   6   4   0       12.67       13.32      0.53 o
   7   4   0       95.99       85.16      1.55 o
   8   4   0      118.25      107.23      2.32 o
   9   4   0       20.79       24.24      1.27 o
  10   4   0      223.93      227.46      3.98 o
  11   4   0       98.11       97.53      2.46 o
  12   4   0       44.24       38.09      1.74 o
  13   4   0       24.47       26.99      1.46 o
   1   5   0       41.83       40.04      3.50 o
   2   5   0        0.24       -0.18      0.69 o
   3   5   0      102.40      105.01      2.82 o
   4   5   0      272.82      269.59      5.20 o
   5   5   0       67.79       67.25      2.43 o
   6   5   0       12.86       16.30      1.14 o
   7   5   0      109.94      112.12      2.14 o
   8   5   0       22.02       22.07      1.22 o
   9   5   0       11.74        8.99      0.94 o
  10   5   0        1.23        0.49      0.77 o
  11   5   0        1.01        0.11      0.78 o
   0   6   0        0.07        1.31      1.57 o
   1   6   0       19.69       18.13      1.88 o
   2   6   0        0.29       -0.91      1.14 o
   3   6   0        0.60        0.22      1.13 o
   4   6   0        0.01        0.71      1.04 o
   5   6   0        9.11       10.62      0.96 o
   6   6   0       44.04       42.55      1.43 o
   7   6   0        1.21        1.35      0.69 o
   8   6   0        7.26        7.35      0.92 o
   1   7   0        6.37        6.51      1.61 o
   2   7   0        1.54        2.51      2.06 o
 -15   1   1        5.29        4.90      0.94 o
 -14   1   1        0.66       -0.34      0.66 o
 -13   1   1        3.43        1.89      0.69 o
 -12   1   1       57.21       55.26      1.43 o
 -11   1   1      523.93      531.44      5.55 o
 -10   1   1      270.02      272.52      3.47 o
  -9   1   1       30.28       27.72      0.88 o
  -8   1   1      146.39      159.91      1.92 o
  -7   1   1       31.24       34.81      0.77 o
  -6   1   1       10.87       14.53      0.41 o
  -5   1   1      138.87      126.09      1.20 o
  -4   1   1      249.85      248.32      2.12 o
  -2   1   1      231.08      230.93      2.26 o
   1   1   1       68.36       68.68      0.90 o
   2   1   1     1150.90     1150.31     13.06 o
   3   1   1       79.64       76.28      0.81 o
   4   1   1      500.43      487.08      4.05 o
   5   1   1     2553.29     2674.17     63.66 o
   6   1   1       14.64       15.14      0.43 o
   7   1   1        0.20       -0.36      0.24 o
   8   1   1       33.07       28.92      0.75 o
   9   1   1        9.23        7.56      0.52 o
  10   1   1        4.15        4.48      0.44 o
  11   1   1       37.65       33.84      0.96 o
  12   1   1       50.66       50.04      1.19 o
  13   1   1        0.12       -0.86      0.57 o
  14   1   1       67.26       68.48      1.92 o
  15   1   1       46.36       53.05      2.03 o
 -15   2   1       30.40       34.55      2.10 o
 -14   2   1       63.68       72.35      2.85 o
 -13   2   1      106.22      107.33      3.10 o
 -12   2   1      146.41      138.22      2.38 o
 -11   2   1        5.02        3.65      0.45 o
 -10   2   1      322.72      309.91      3.23 o
  -9   2   1       81.13       73.31      1.13 o
  -8   2   1      582.84      577.94      7.90 o
  -7   2   1     1398.54     1403.67     11.49 o
  -6   2   1     1976.54     1982.71     20.55 o
  -5   2   1        9.87        4.65      0.43 o
  -4   2   1        4.94        6.33      0.33 o
  -3   2   1      669.85      663.41      5.72 o
  -2   2   1     2466.29     2529.15     40.44 o
  -1   2   1       20.58       14.64      0.53 o
   0   2   1     1617.66     1574.79     14.82 o
   1   2   1     1713.56     1721.39     14.74 o
   2   2   1      394.35      404.45      4.11 o
   3   2   1       55.10       64.46      0.72 o
   4   2   1      266.15      273.66      2.53 o
   5   2   1        8.07        5.66      0.49 o
   6   2   1       17.85       17.86      0.75 o
   7   2   1      132.77      118.06      1.25 o
   8   2   1      142.80      136.82      1.95 o
   9   2   1       26.75       26.73      0.76 o
  10   2   1      126.99      125.69      1.79 o
  11   2   1      142.77      135.69      1.95 o
  12   2   1       67.50       73.58      1.45 o
  13   2   1       14.48       13.85      0.94 o
  14   2   1        0.92       -0.23      1.13 o
  15   2   1       77.77       71.22      2.78 o
 -14   3   1       30.71       29.38      1.59 o
 -13   3   1       36.03       41.26      1.75 o
 -12   3   1        7.69        8.33      0.82 o
 -11   3   1      242.08      257.87      3.19 o
 -10   3   1      187.29      185.67      2.26 o
  -9   3   1      188.82      173.68      2.44 o
  -8   3   1      482.46      485.15      5.00 o
  -7   3   1      349.94      331.63      4.11 o
  -6   3   1     1480.99     1541.60     15.66 o
  -5   3   1     1334.52     1378.41     15.25 o
  -4   3   1      558.42      507.89      5.31 o
  -3   3   1       16.46       10.18      0.66 o
  -2   3   1      326.55      310.50      3.90 o
  -1   3   1       29.86       26.58      0.72 o
   0   3   1       23.43       31.93      0.82 o
   1   3   1      520.69      525.02      5.46 o
   2   3   1      814.10      862.87      8.53 o
   3   3   1      113.24      119.69      1.68 o
   4   3   1       14.80       10.72      0.46 o
   5   3   1      197.41      213.94      1.96 o
   6   3   1       78.48       75.03      1.05 o
   7   3   1      237.99      246.77      2.72 o
   8   3   1        0.92       -0.74      0.82 o
   9   3   1      229.02      217.68      3.27 o
  10   3   1       36.13       35.92      1.57 o
  11   3   1       19.79       12.62      1.50 o
  12   3   1       13.49       10.32      0.85 o
  13   3   1        4.89        2.05      0.71 o
  14   3   1       29.57       33.27      1.70 o
 -13   4   1        0.01       -0.32      0.82 o
 -12   4   1       20.54       20.83      1.18 o
 -11   4   1        5.47        2.93      0.74 o
 -10   4   1       60.48       61.07      1.89 o
  -9   4   1       49.77       55.91      1.74 o
  -8   4   1      458.45      459.73      6.54 o
  -7   4   1      461.34      452.90      5.62 o
  -6   4   1      154.41      159.17      2.18 o
  -5   4   1       46.21       41.76      0.81 o
  -4   4   1       95.49       97.46      1.47 o
  -3   4   1      408.35      402.32      9.41 o
  -2   4   1      287.26      290.03      4.51 o
  -1   4   1      286.61      304.69      4.66 o
   0   4   1       20.85       20.20      1.03 o
   1   4   1        1.72        2.62      0.65 o
   2   4   1      597.45      643.41      9.74 o
   3   4   1        2.46        1.99      0.59 o
   4   4   1      112.29      102.75      1.43 o
   5   4   1        2.62        1.74      0.25 o
   6   4   1      219.73      207.95      2.15 o
   7   4   1       34.23       31.07      1.09 o
   8   4   1      102.72      106.90      2.32 o
   9   4   1        1.25        0.16      0.61 o
  10   4   1       32.68       24.55      1.31 o
  11   4   1        0.06       -0.97      0.91 o
  12   4   1        0.77        1.31      0.79 o
  13   4   1       51.23       64.24      2.16 o
 -11   5   1       38.25       41.23      1.80 o
 -10   5   1        6.49        8.63      0.98 o
  -9   5   1       20.09       14.63      1.08 o
  -8   5   1       14.79       13.96      1.00 o
  -7   5   1       35.07       33.87      1.47 o
  -6   5   1        4.16        4.81      0.63 o
  -5   5   1       48.88       46.52      1.01 o
  -4   5   1      353.89      359.98      8.07 o
  -3   5   1       16.95       17.11      1.67 o
  -2   5   1      162.09      171.87      4.70 o
  -1   5   1      279.51      281.55      6.49 o
   0   5   1      279.71      278.82      6.73 o
   1   5   1      201.58      199.95      5.28 o
   2   5   1       70.40       68.74      2.75 o
   3   5   1       24.87       19.77      1.64 o
   4   5   1       48.85       47.12      1.03 o
   5   5   1      536.92      544.99      8.75 o
   6   5   1       14.63       18.77      0.78 o
   7   5   1        9.51       11.88      0.81 o
   8   5   1        0.07       -0.44      0.59 o
   9   5   1        2.96        3.41      0.77 o
  10   5   1       59.40       73.15      2.16 o
  11   5   1       53.91       55.23      2.26 o
  -8   6   1       13.45       12.29      1.09 o
  -7   6   1        0.04       -0.72      0.63 o
  -6   6   1        3.52        1.56      0.63 o
  -5   6   1        5.02        5.10      0.57 o
  -4   6   1       54.65       58.33      2.33 o
  -3   6   1      164.88      165.73      4.04 o
  -2   6   1       34.72       34.43      2.42 o
  -1   6   1        6.02        5.22      1.33 o
   0   6   1        1.31        2.12      1.29 o
   1   6   1      233.45      246.58      6.54 o
   2   6   1      312.18      319.71      8.38 o
   3   6   1       15.48       19.05      1.89 o
   4   6   1       28.23       33.25      2.17 o
   5   6   1        7.08        8.41      1.05 o
   6   6   1        0.55        0.81      0.63 o
   7   6   1       82.89       88.69      2.48 o
   8   6   1       79.68       84.42      2.29 o
  -2   7   1       14.05       11.79      2.77 o
  -1   7   1       21.52       24.42      3.18 o
   0   7   1       41.34       48.18      3.00 o
   1   7   1       40.69       47.96      3.01 o
   2   7   1        0.02        1.68      1.87 o
 -15   0   2      281.97      335.66      7.91 o
 -14   0   2      217.66      224.66      6.31 o
 -13   0   2      102.65      108.69      3.60 o
 -12   0   2        1.50        1.33      0.89 o
 -11   0   2      907.74      931.15     14.21 o
 -10   0   2      106.95      111.67      2.69 o
  -9   0   2      130.73      121.83      2.72 o
  -8   0   2      922.99      892.81     15.69 o
  -7   0   2      226.44      208.65      3.72 o
  -6   0   2       34.18       32.66      1.06 o
  -5   0   2       69.43       56.57      1.15 o
  -4   0   2      212.96      241.53      2.95 o
   0   0   2       12.18        8.99      0.92 o
   1   0   2      277.73      252.55      4.55 o
   3   0   2      453.67      485.74      5.38 o
   5   0   2     2029.38     2091.81     35.82 o
   6   0   2     1970.98     1978.23     27.91 o
   7   0   2        0.04        0.92      0.42 o
   8   0   2      179.66      198.46      3.67 o
   9   0   2      227.73      220.14      3.53 o
  10   0   2      770.98      770.18     10.20 o
  11   0   2      542.00      523.60      7.40 o
  12   0   2      301.48      317.79      5.83 o
  13   0   2       71.97       90.65      2.66 o
  14   0   2       29.95       34.97      1.85 o
  15   0   2        7.75        7.75      1.47 o
 -15   1   2        0.12        1.25      0.95 o
 -14   1   2      148.05      155.59      3.22 o
 -13   1   2      261.52      293.34      4.39 o
 -12   1   2      344.03      355.93      4.51 o
 -11   1   2      192.43      195.12      2.83 o
 -10   1   2       58.56       59.68      1.25 o
  -9   1   2        1.10        1.12      0.36 o
  -8   1   2      486.29      492.13      5.12 o
  -7   1   2      470.26      447.08      4.63 o
  -6   1   2      540.74      509.95      4.49 o
  -5   1   2        2.00        2.61      0.25 o
  -4   1   2      158.88      162.58      3.50 o
  -2   1   2      636.86      630.16      6.91 o
   0   1   2      536.80      546.14      5.49 o
   1   1   2      798.24      802.69      9.11 o
   3   1   2     1964.35     2019.94     27.64 o
   4   1   2     1021.62     1158.18      8.02 o
   5   1   2       35.97       41.87      0.57 o
   6   1   2        0.21        0.32      0.17 o
   7   1   2     2729.21     2803.44     33.98 o
   8   1   2      705.60      665.69      6.55 o
   9   1   2      370.38      352.95      3.80 o
  10   1   2      137.70      137.70      1.89 o
  11   1   2       14.69       14.64      0.75 o
  12   1   2       82.90       89.39      1.58 o
  13   1   2      120.80      121.33      2.24 o
  14   1   2       46.90       46.12      1.68 o
  15   1   2       79.83       94.89      2.64 o
 -15   2   2       22.05       21.48      3.42 o
 -14   2   2        1.17        1.36      0.93 o
 -13   2   2        6.57        5.00      1.06 o
 -12   2   2       14.58       11.73      0.82 o
 -11   2   2       96.63       95.09      1.55 o
 -10   2   2      594.53      587.57      6.00 o
  -9   2   2      447.08      439.01      4.58 o
  -8   2   2       84.78       90.36      1.21 o
  -7   2   2        4.50        3.21      0.33 o
  -6   2   2     3321.29     3508.55     48.49 o
  -5   2   2      392.01      392.36      5.65 o
  -4   2   2       37.08       47.33      0.81 o
  -3   2   2      229.81      220.35      3.05 o
  -2   2   2       52.75       59.75      0.93 o
  -1   2   2      419.79      424.77      4.98 o
   1   2   2        0.26        0.53      0.24 o
   2   2   2      659.12      691.53      5.52 o
   3   2   2        0.99        1.86      0.25 o
   4   2   2     1305.96     1382.84     11.48 o
   5   2   2      217.62      201.77      1.89 o
   6   2   2      887.25      894.46      7.21 o
   7   2   2       40.83       28.31      0.60 o
   8   2   2       11.55        7.48      0.65 o
   9   2   2       39.60       35.78      1.01 o
  10   2   2      264.31      258.57      2.99 o
  11   2   2       95.52       94.01      2.29 o
  12   2   2       34.77       35.50      1.24 o
  13   2   2       38.91       40.26      1.43 o
  14   2   2       26.45       29.59      1.62 o
  15   2   2        0.18       -0.82      0.81 o
 -14   3   2       25.89       27.61      2.41 o
 -13   3   2       19.46       19.61      1.55 o
 -12   3   2       17.76       15.79      1.36 o
 -11   3   2        6.40        4.82      0.76 o
 -10   3   2        0.34        0.91      0.48 o
  -9   3   2     1248.55     1243.41     12.93 o
  -8   3   2      494.81      479.79      6.40 o
  -7   3   2      116.72      115.14      2.96 o
  -6   3   2       80.71       78.21      1.25 o
  -5   3   2       20.67       23.09      0.65 o
  -4   3   2       89.82      102.97      1.30 o
  -3   3   2     1293.47     1286.60     15.73 o
  -2   3   2      726.79      681.27      8.77 o
  -1   3   2     2013.98     2148.67     22.51 o
   0   3   2      148.23      142.06      2.44 o
   1   3   2        2.71        3.83      0.39 o
   2   3   2      530.65      537.73      5.19 o
   3   3   2     1422.57     1459.23     12.13 o
   4   3   2       99.33       77.82      0.83 o
   5   3   2      274.31      259.62      2.56 o
   6   3   2      206.60      208.55      2.12 o
   7   3   2       80.98       77.79      1.22 o
   8   3   2        6.15        4.80      0.52 o
   9   3   2        0.07       -0.71      0.47 o
  10   3   2       85.71       90.87      1.94 o
  11   3   2       32.29       34.81      1.29 o
  12   3   2       60.35       52.27      1.77 o
  13   3   2        4.75        4.88      1.08 o
  14   3   2        7.55        4.40      0.98 o
 -13   4   2        9.46        8.53      1.08 o
 -12   4   2      117.93      105.00      2.68 o
 -11   4   2      160.45      149.92      2.80 o
 -10   4   2        2.49        2.26      0.64 o
  -9   4   2       23.24       17.54      0.87 o
  -8   4   2      117.65      112.62      2.15 o
  -7   4   2        5.08        4.39      0.60 o
  -6   4   2      434.34      443.60      7.14 o
  -5   4   2     1453.53     1483.76     15.88 o
  -4   4   2      255.91      265.80      2.87 o
  -3   4   2       40.31       36.27      1.33 o
  -2   4   2        9.44        9.62      0.71 o
  -1   4   2      391.11      412.63      5.77 o
   0   4   2      904.81      925.00     11.82 o
   1   4   2      213.33      202.10      3.39 o
   2   4   2      444.36      439.51      7.29 o
   3   4   2      833.23      867.27     11.06 o
   4   4   2        0.28        0.83      0.30 o
   5   4   2      258.07      251.90      2.32 o
   6   4   2        1.72        0.64      0.33 o
   7   4   2       12.48       11.56      0.73 o
   8   4   2      150.89      143.79      2.42 o
   9   4   2      168.03      157.23      3.02 o
  10   4   2        0.10       -0.91      0.62 o
  11   4   2        0.02       -0.97      0.65 o
  12   4   2       11.37        9.41      1.02 o
 -11   5   2       22.63       18.30      1.12 o
 -10   5   2       14.50       14.01      0.98 o
  -9   5   2       18.73       15.64      1.11 o
  -8   5   2       73.91       70.39      1.96 o
  -7   5   2        0.30        0.06      0.56 o
  -6   5   2       56.99       54.21      1.53 o
  -5   5   2        0.09       -0.53      0.53 o
  -4   5   2      273.43      283.53      4.93 o
  -3   5   2      308.63      325.38      7.41 o
  -2   5   2      235.64      230.43      5.76 o
  -1   5   2       63.20       55.56      2.51 o
   0   5   2      136.72      141.38      4.03 o
   1   5   2       18.98       17.74      2.13 o
   2   5   2        1.44       -0.15      1.09 o
   3   5   2        0.11       -1.18      0.79 o
   4   5   2      217.13      222.15      4.27 o
   5   5   2       83.69       82.91      1.56 o
   6   5   2      123.20      116.80      2.35 o
   7   5   2       35.15       33.81      1.22 o
   8   5   2       23.88       18.12      1.25 o
   9   5   2       11.76        9.66      0.97 o
  10   5   2       24.80       26.46      1.48 o
  11   5   2        9.87        9.80      1.09 o
  -8   6   2        0.26       -0.50      0.68 o
  -7   6   2       67.05       68.73      1.95 o
  -6   6   2       10.45        7.28      0.78 o
  -5   6   2        0.00       -0.71      0.47 o
  -4   6   2        2.98        1.66      1.20 o
  -3   6   2        8.57        9.59      1.54 o
  -2   6   2        6.62        6.75      1.12 o
  -1   6   2        0.43       -0.66      1.05 o
   0   6   2      155.50      167.40      5.11 o
   1   6   2       16.58       16.47      1.86 o
   2   6   2       41.66       37.09      2.45 o
   3   6   2       89.06       89.34      3.41 o
   4   6   2       10.94        8.59      1.24 o
   5   6   2        2.48        2.17      0.87 o
   6   6   2        0.98        0.56      0.66 o
   7   6   2        0.20       -1.01      1.24 o
   8   6   2       10.34        9.07      1.14 o
  -1   7   2        3.33        2.75      1.41 o
   0   7   2       38.46       40.57      2.80 o
   1   7   2        0.44        1.50      1.98 o
 -15   1   3        0.59        0.21      0.89 o
 -14   1   3       13.89       12.27      1.11 o
 -13   1   3       55.85       47.91      2.79 o
 -12   1   3        5.46        4.86      0.71 o
 -11   1   3      106.08      102.74      1.90 o
 -10   1   3       15.82       13.25      0.72 o
  -9   1   3      132.16      128.85      1.90 o
  -8   1   3       85.20       81.51      1.37 o
  -7   1   3      499.22      508.95      5.23 o
  -6   1   3       60.89       61.19      0.97 o
  -5   1   3      966.35     1025.52     10.61 o
  -4   1   3        4.00        0.88      0.18 o
  -2   1   3      499.72      505.12      4.18 o
   1   1   3      808.45      850.53      7.24 o
   2   1   3      628.56      655.46      5.01 o
   3   1   3       95.30      106.94      0.93 o
   4   1   3      325.17      325.73      2.70 o
   5   1   3      392.71      395.40      3.17 o
   6   1   3      452.97      430.17      4.07 o
   7   1   3      386.86      373.76      3.24 o
   8   1   3      117.78      114.47      1.23 o
   9   1   3       22.15       18.77      0.55 o
  10   1   3       79.12       76.78      1.16 o
  11   1   3        0.40        0.46      0.37 o
  12   1   3       12.47       13.75      0.69 o
  13   1   3        1.96        0.77      0.61 o
  14   1   3      217.92      217.39      3.35 o
  15   1   3        6.60        7.19      1.06 o
 -15   2   3       34.55       37.43      2.48 o
 -14   2   3        3.08        2.81      1.01 o
 -13   2   3       18.75       15.84      1.42 o
 -12   2   3      238.91      234.49      3.57 o
 -11   2   3       42.49       39.33      1.06 o
 -10   2   3        0.34       -0.44      0.37 o
  -9   2   3       13.86       13.58      0.60 o
  -8   2   3       21.51       19.49      0.63 o
  -7   2   3      203.33      205.56      2.44 o
  -6   2   3       89.88       85.28      1.21 o
  -5   2   3       13.27        9.00      0.34 o
  -3   2   3      636.68      676.66      6.47 o
  -2   2   3       47.94       39.79      0.63 o
  -1   2   3       80.15       85.88      1.01 o
   0   2   3      295.41      316.09      3.66 o
   1   2   3      591.01      612.33      5.01 o
   2   2   3      665.72      672.34      5.45 o
   3   2   3     1238.80     1140.11      8.92 o
   4   2   3     1649.17     1688.18     13.97 o
   5   2   3      473.95      463.48      3.91 o
   6   2   3      345.22      341.35      2.86 o
   7   2   3       15.91       21.67      0.65 o
   8   2   3       23.11       24.68      0.79 o
   9   2   3      149.50      142.96      1.72 o
  10   2   3      334.19      324.30      3.27 o
  11   2   3      241.66      240.99      2.88 o
  12   2   3        4.06        3.18      0.61 o
  13   2   3      127.41      122.03      3.43 o
  14   2   3       28.87       22.61      1.47 o
 -14   3   3       11.91       13.19      1.43 o
 -13   3   3       12.45       11.82      1.32 o
 -12   3   3        5.06        2.73      1.09 o
 -11   3   3       33.88       30.75      1.42 o
 -10   3   3       56.88       56.92      1.51 o
  -9   3   3        1.71        1.49      0.69 o
  -8   3   3      494.99      480.86      6.07 o
  -7   3   3      112.20      115.17      1.82 o
  -6   3   3       11.06       10.04      0.56 o
  -5   3   3      123.33      126.15      1.76 o
  -4   3   3        0.84        0.91      0.22 o
  -3   3   3      115.65      133.59      1.60 o
  -2   3   3      179.38      174.77      2.17 o
  -1   3   3     1181.35     1202.03     22.12 o
   0   3   3     1995.45     2108.85     24.30 o
   1   3   3      140.87      127.42      1.53 o
   2   3   3        7.91        3.73      0.28 o
   3   3   3      193.56      191.47      1.83 o
   4   3   3        3.97        5.92      0.31 o
   5   3   3       95.40       97.19      1.35 o
   6   3   3      412.50      402.68      3.81 o
   7   3   3      533.11      505.81      4.99 o
   8   3   3      201.90      200.56      2.47 o
   9   3   3      166.80      164.21      3.91 o
  10   3   3       44.32       38.31      1.98 o
  11   3   3        4.32        2.30      0.62 o
  12   3   3       15.82       12.60      1.01 o
  13   3   3       28.86       31.33      1.94 o
 -12   4   3       25.40       23.18      1.45 o
 -11   4   3       20.01       19.23      1.11 o
 -10   4   3       22.43       21.24      1.10 o
  -9   4   3      127.98      126.10      2.41 o
  -8   4   3       35.48       37.88      1.14 o
  -7   4   3        8.30        7.65      0.59 o
  -6   4   3       14.12       12.53      0.55 o
  -5   4   3       61.53       64.42      2.03 o
  -4   4   3        9.30       11.63      0.58 o
  -3   4   3       79.86       82.25      1.72 o
  -2   4   3       71.09       66.18      2.31 o
  -1   4   3      242.63      245.84      4.01 o
   0   4   3       15.81        9.61      0.80 o
   1   4   3       90.69       99.58      1.95 o
   2   4   3      233.00      224.21      2.70 o
   3   4   3      167.59      156.09      2.27 o
   4   4   3       17.75       13.65      0.52 o
   5   4   3       75.23       75.30      1.28 o
   6   4   3       14.79       14.07      0.98 o
   7   4   3       27.58       26.47      1.17 o
   8   4   3        2.73        1.50      0.55 o
   9   4   3        0.71       -0.34      0.69 o
  10   4   3       79.14       86.22      2.25 o
  11   4   3       46.61       44.89      1.71 o
  12   4   3        7.64        4.82      0.89 o
 -11   5   3       40.24       42.39      1.97 o
 -10   5   3        9.96       10.70      0.95 o
  -9   5   3       10.70       14.68      1.00 o
  -8   5   3       99.47      107.18      1.99 o
  -7   5   3       56.98       52.51      1.30 o
  -6   5   3      106.39      108.64      2.09 o
  -5   5   3       91.94       97.56      1.85 o
  -4   5   3        3.35        4.20      0.59 o
  -3   5   3        3.00        2.41      1.57 o
  -2   5   3       32.65       27.01      1.58 o
  -1   5   3        6.22        5.40      1.09 o
   0   5   3        1.81        2.94      0.98 o
   1   5   3        8.79        7.64      1.11 o
   2   5   3      267.25      270.63      8.68 o
   3   5   3       10.75       11.08      0.97 o
   4   5   3       13.83       10.23      1.09 o
   5   5   3        5.61        5.50      0.63 o
   6   5   3       52.87       52.32      1.57 o
   7   5   3        0.24        0.23      0.72 o
   8   5   3       58.77       54.36      2.04 o
   9   5   3        4.06        2.80      1.02 o
  10   5   3        0.26       -0.84      0.85 o
  -8   6   3       32.18       40.02      1.41 o
  -7   6   3       97.72      108.88      2.18 o
  -6   6   3       29.88       35.72      1.21 o
  -5   6   3       61.66       71.07      2.06 o
  -4   6   3        0.14       -0.25      0.44 o
  -3   6   3        9.71        9.26      1.51 o
  -2   6   3       33.52       39.18      3.95 o
  -1   6   3        4.20        5.27      1.96 o
   0   6   3       58.97       62.85      2.92 o
   1   6   3       71.50       75.68      4.38 o
   2   6   3       38.18       39.19      3.07 o
   3   6   3       11.98       11.62      0.91 o
   4   6   3        0.00       -0.03      1.12 o
   5   6   3       31.44       31.85      2.29 o
   6   6   3        0.01       -0.47      0.67 o
   7   6   3        3.08        3.37      0.90 o
 -15   0   4        1.49        0.47      1.15 o
 -14   0   4       47.06       56.52      2.75 o
 -13   0   4       45.14       40.80      2.34 o
 -12   0   4      135.20      138.06      4.02 o
 -11   0   4      302.33      312.50      6.91 o
 -10   0   4      960.48     1028.08     15.74 o
  -9   0   4      334.60      313.72      5.53 o
  -8   0   4      149.53      145.47      3.04 o
  -7   0   4      614.02      620.94      9.55 o
  -6   0   4     3654.28     3726.03     64.33 o
  -5   0   4      914.61      949.08     22.11 o
  -4   0   4      842.23      855.84     10.59 o
  -1   0   4       21.31       19.79      0.64 o
   0   0   4      670.93      696.79     10.81 o
   1   0   4     1660.72     1722.56     20.57 o
   2   0   4     2012.36     2100.05     35.41 o
   4   0   4      753.54      736.30      9.23 o
   5   0   4       13.87       20.14      0.77 o
   6   0   4        0.01        0.33      0.35 o
   7   0   4       20.57       17.34      1.85 o
   8   0   4      163.33      158.15      3.92 o
   9   0   4      118.26      113.33      2.66 o
  10   0   4       28.41       26.30      1.39 o
  11   0   4      539.04      573.01      9.33 o
  12   0   4        9.18        8.06      0.94 o
  13   0   4      232.33      246.39      4.35 o
  14   0   4        0.82        0.34      2.03 o
  15   0   4       15.71       16.95      1.91 o
 -15   1   4       49.58       53.00      2.32 o
 -14   1   4       95.65      104.94      2.64 o
 -13   1   4       56.82       60.52      1.94 o
 -12   1   4       22.81       20.97      1.08 o
 -11   1   4        0.54       -0.73      0.49 o
 -10   1   4       76.07       73.04      1.64 o
  -9   1   4      568.29      577.56      6.49 o
  -8   1   4      820.80      827.52      8.83 o
  -7   1   4      690.93      720.80      7.71 o
  -6   1   4     1596.11     1573.03     20.40 o
  -5   1   4      466.39      438.96      6.45 o
  -4   1   4     1434.85     1539.09     14.95 o
  -3   1   4     1224.44     1268.94     11.18 o
  -2   1   4      608.59      600.59      5.00 o
  -1   1   4     1389.18     1397.24     13.65 o
   1   1   4      577.48      579.83      5.69 o
   2   1   4        0.04        0.22      0.14 o
   3   1   4       81.24       86.59      0.89 o
   4   1   4     1370.10     1426.04     11.39 o
   5   1   4      421.34      381.47      4.17 o
   6   1   4      762.89      719.10      8.16 o
   7   1   4      136.30      145.28      2.50 o
   8   1   4       53.31       56.92      1.01 o
   9   1   4       49.33       45.08      0.83 o
  10   1   4       49.76       53.29      0.95 o
  11   1   4        2.25        0.79      0.50 o
  12   1   4       40.34       39.13      1.25 o
  13   1   4       58.57       57.21      1.76 o
  14   1   4       11.22        9.60      1.00 o
  15   1   4        8.48       10.78      1.02 o
 -14   2   4       10.50        9.19      1.52 o
 -13   2   4        8.09        6.79      1.32 o
 -12   2   4       82.37       85.59      1.94 o
 -11   2   4      335.81      354.90      4.06 o
 -10   2   4       38.44       34.15      0.98 o
  -9   2   4       68.86       62.58      1.21 o
  -8   2   4        0.91       -0.20      0.42 o
  -7   2   4       25.22       25.19      0.77 o
  -6   2   4        6.51        6.59      0.33 o
  -5   2   4     1173.97     1170.90     14.13 o
  -4   2   4      216.87      236.44      3.72 o
  -3   2   4     1361.09     1433.50     15.24 o
  -2   2   4       29.02       47.02      0.78 o
  -1   2   4      492.64      539.40      6.59 o
   0   2   4      488.45      514.48      5.33 o
   1   2   4       88.20       85.14      1.17 o
   2   2   4        9.84        3.05      0.24 o
   3   2   4     1964.04     2080.40     18.30 o
   4   2   4       16.70       19.24      0.41 o
   5   2   4      208.25      225.63      2.31 o
   6   2   4      145.37      173.06      1.62 o
   7   2   4      534.06      522.58      5.44 o
   8   2   4      498.23      494.96      7.82 o
   9   2   4       21.87       20.15      0.79 o
  10   2   4       59.27       56.92      1.24 o
  11   2   4      197.42      178.20      2.92 o
  12   2   4       84.18       86.50      2.27 o
  13   2   4       28.13       31.72      1.97 o
  14   2   4       13.06       12.36      1.94 o
 -14   3   4        0.04        0.11      0.94 o
 -13   3   4        1.28        0.74      0.94 o
 -12   3   4       70.20       66.97      2.08 o
 -11   3   4        4.90        6.21      0.82 o
 -10   3   4        9.75        7.39      0.71 o
  -9   3   4        2.33        1.04      0.64 o
  -8   3   4      275.57      264.20      4.27 o
  -7   3   4      535.23      516.82      6.55 o
  -6   3   4        6.58        5.78      0.47 o
  -5   3   4       57.50       56.95      1.05 o
  -4   3   4        2.80        3.79      0.33 o
  -3   3   4      194.36      196.44      2.71 o
  -2   3   4       50.65       56.91      0.83 o
  -1   3   4       16.49       11.21      0.37 o
   0   3   4      300.82      314.26      3.44 o
   1   3   4     1141.10     1232.16     11.42 o
   2   3   4      447.71      455.85      3.92 o
   3   3   4       42.08       34.61      0.67 o
   4   3   4       86.21       82.89      1.23 o
   5   3   4      108.99      101.48      1.28 o
   6   3   4       41.86       42.27      0.95 o
   7   3   4      162.07      155.22      2.44 o
   8   3   4      483.13      465.39      6.71 o
   9   3   4       33.00       37.83      1.26 o
  10   3   4      196.35      190.44      3.58 o
  11   3   4      122.16      121.17      2.85 o
  12   3   4        6.63        3.92      1.06 o
  13   3   4       36.06       36.47      2.61 o
 -12   4   4        7.85       10.56      1.13 o
 -11   4   4       19.59       19.80      1.14 o
 -10   4   4       53.47       45.46      1.55 o
  -9   4   4       64.24       62.92      1.70 o
  -8   4   4       86.20       91.73      1.98 o
  -7   4   4       24.03       23.22      1.00 o
  -6   4   4       25.86       24.54      1.45 o
  -5   4   4       85.99       82.77      1.34 o
  -4   4   4      167.17      167.86      2.04 o
  -3   4   4       34.92       36.17      0.72 o
  -2   4   4       77.55       75.57      1.55 o
  -1   4   4        8.44        6.16      0.40 o
   0   4   4       81.80       81.80      1.33 o
   1   4   4       64.01       65.33      1.18 o
   2   4   4       55.34       52.82      1.08 o
   3   4   4       77.86       80.68      1.12 o
   4   4   4      552.15      563.55      6.01 o
   5   4   4      214.84      210.59      2.88 o
   6   4   4      231.99      234.72      6.08 o
   7   4   4      155.14      147.75      3.04 o
   8   4   4       12.94       11.22      1.03 o
   9   4   4        5.00        2.33      0.89 o
  10   4   4       35.96       34.14      1.83 o
  11   4   4       83.11       77.98      2.77 o
  12   4   4       40.56       45.40      2.23 o
 -10   5   4       46.09       47.72      1.67 o
  -9   5   4       24.50       24.83      1.25 o
  -8   5   4       37.93       45.09      1.52 o
  -7   5   4        4.99        4.83      0.69 o
  -6   5   4        5.91        7.03      0.68 o
  -5   5   4        1.50        2.06      0.51 o
  -4   5   4       18.01       18.33      0.83 o
  -3   5   4       56.11       52.41      1.00 o
  -2   5   4       33.71       30.43      0.91 o
  -1   5   4      183.12      171.74      2.49 o
   0   5   4       11.86       11.17      0.62 o
   1   5   4        1.74        0.78      0.40 o
   2   5   4      169.41      177.41      3.40 o
   3   5   4      127.01      127.19      3.15 o
   4   5   4        9.18        9.39      0.76 o
   5   5   4       84.92       87.95      2.17 o
   6   5   4        0.75        0.81      0.67 o
   7   5   4      299.81      289.98      5.44 o
   8   5   4       37.67       32.94      1.75 o
   9   5   4       16.69       17.15      1.38 o
  10   5   4       74.07       79.81      2.72 o
  -7   6   4       25.78       31.97      1.89 o
  -6   6   4        0.72        0.25      0.64 o
  -5   6   4        5.16        5.94      0.72 o
  -4   6   4        0.17       -0.14      0.53 o
  -3   6   4       70.69       74.55      1.64 o
  -2   6   4        9.34        5.41      0.73 o
  -1   6   4      144.64      150.70      3.14 o
   0   6   4       19.37       17.91      1.25 o
   1   6   4        0.10       -0.06      0.61 o
   2   6   4        2.03        2.87      0.76 o
   3   6   4        0.90        0.11      0.82 o
   4   6   4        0.86        1.04      0.58 o
   5   6   4       21.08       22.94      1.32 o
   6   6   4       55.58       58.89      2.00 o
   7   6   4        7.29        7.32      1.03 o
 -15   1   5        0.09        0.73      1.24 o
 -14   1   5       10.70        8.66      1.01 o
 -13   1   5      271.16      288.08      4.84 o
 -12   1   5       46.76       41.91      1.59 o
 -11   1   5       21.61       20.64      1.13 o
 -10   1   5      177.14      174.57      3.06 o
  -9   1   5      186.77      179.62      2.80 o
  -8   1   5       47.41       44.42      1.12 o
  -7   1   5        3.08        1.41      0.38 o
  -5   1   5     2318.85     2473.55     49.03 o
  -4   1   5       19.46       26.04      0.65 o
  -3   1   5      116.69      114.53      1.45 o
  -2   1   5       96.24       82.58      1.02 o
  -1   1   5      724.10      726.98      6.35 o
   0   1   5      863.36      875.68      7.58 o
   1   1   5      374.10      378.78      4.40 o
   2   1   5       50.54       48.50      0.81 o
   3   1   5      420.84      495.91      5.21 o
   4   1   5      150.29      160.12      1.67 o
   5   1   5      537.39      581.19      5.95 o
   6   1   5        4.38        4.32      0.45 o
   7   1   5       27.82       26.62      0.92 o
   8   1   5      567.05      567.48      7.66 o
   9   1   5       69.30       75.70      1.63 o
  10   1   5        7.41        5.92      0.57 o
  11   1   5       35.35       32.02      1.44 o
  12   1   5      166.49      175.62      2.75 o
  13   1   5      157.53      165.02      3.04 o
  14   1   5        5.90        4.18      0.96 o
 -14   2   5        7.72       10.64      1.59 o
 -13   2   5       28.37       32.80      1.72 o
 -12   2   5      196.23      200.22      4.64 o
 -11   2   5       22.77       23.90      1.09 o
 -10   2   5      137.90      148.48      2.59 o
  -9   2   5      306.36      292.61      6.77 o
  -8   2   5       54.77       50.52      1.32 o
  -7   2   5      736.59      733.68      9.31 o
  -6   2   5        7.21        3.51      0.38 o
  -5   2   5      154.96      128.72      4.16 o
  -4   2   5      936.47      973.09      8.48 o
  -3   2   5      153.67      138.42      1.71 o
  -2   2   5     1385.84     1473.31     15.57 o
  -1   2   5      318.66      364.63      4.26 o
   0   2   5      113.63      119.32      1.31 o
   1   2   5      386.87      409.48      3.79 o
   2   2   5       23.71       29.10      0.58 o
   3   2   5       65.70       54.34      0.87 o
   4   2   5      134.96      135.81      1.44 o
   5   2   5      427.61      442.69      3.60 o
   6   2   5       52.61       52.24      1.08 o
   7   2   5        7.33        4.94      0.47 o
   8   2   5      113.45      112.04      4.34 o
   9   2   5      110.02      101.22      2.10 o
  10   2   5       19.79       20.57      1.02 o
  11   2   5        1.36        1.56      0.67 o
  12   2   5        2.04        2.95      0.79 o
  13   2   5      118.14      118.92      3.47 o
  14   2   5       15.70       12.86      1.47 o
 -13   3   5        2.19        2.70      1.18 o
 -12   3   5        9.33       10.41      1.07 o
 -11   3   5      114.96      116.89      2.74 o
 -10   3   5        0.03       -0.16      0.53 o
  -9   3   5        0.06        0.55      0.59 o
  -8   3   5      791.88      763.31     10.32 o
  -7   3   5      289.61      290.20      4.58 o
  -6   3   5       30.09       26.35      0.97 o
  -5   3   5       87.56       90.13      1.52 o
  -4   3   5       96.12       94.99      1.43 o
  -3   3   5      373.41      365.14      4.42 o
  -2   3   5       92.68       74.66      1.07 o
  -1   3   5        0.32       -0.20      0.28 o
   0   3   5      462.40      484.83      4.76 o
   1   3   5      163.20      168.97      1.96 o
   2   3   5        0.02       -0.05      0.22 o
   3   3   5      173.56      171.78      1.81 o
   4   3   5       46.30       48.14      0.83 o
   5   3   5       52.68       50.31      1.06 o
   6   3   5        2.75        1.90      0.44 o
   7   3   5      104.31      107.43      2.16 o
   8   3   5      158.97      146.34      2.62 o
   9   3   5       13.37       16.94      1.15 o
  10   3   5      131.13      122.43      2.74 o
  11   3   5      133.53      129.64      4.31 o
  12   3   5      114.43      112.64      3.32 o
  13   3   5        6.87        6.25      1.24 o
 -12   4   5       22.36       25.52      1.95 o
 -11   4   5       58.40       68.83      2.21 o
 -10   4   5       33.06       26.52      1.47 o
  -9   4   5       17.90       15.99      1.42 o
  -8   4   5       18.68       19.61      1.04 o
  -7   4   5       13.92       12.71      0.82 o
  -6   4   5       25.84       26.64      1.08 o
  -5   4   5      215.94      213.83      3.23 o
  -4   4   5      198.16      186.29      2.31 o
  -3   4   5        0.44        0.47      0.30 o
  -2   4   5      221.59      221.72      2.39 o
  -1   4   5       30.91       27.72      0.67 o
   0   4   5        9.73        6.47      0.35 o
   1   4   5       71.67       70.23      1.45 o
   2   4   5        0.26       -0.21      0.27 o
   3   4   5        1.69        1.35      0.56 o
   4   4   5        0.05       -0.56      0.37 o
   5   4   5      497.12      492.81      7.71 o
   6   4   5       13.41       15.13      1.01 o
   7   4   5       22.40       21.67      1.62 o
   8   4   5        4.68        5.09      1.03 o
   9   4   5      108.19       95.73      2.81 o
  10   4   5       65.60       65.07      2.43 o
  11   4   5       61.42       70.54      3.25 o
 -10   5   5       42.70       50.69      1.75 o
  -9   5   5        3.78        5.27      0.81 o
  -8   5   5        0.01        0.27      0.63 o
  -7   5   5        5.36        5.38      0.72 o
  -6   5   5      114.67      110.30      2.23 o
  -5   5   5       31.50       34.55      1.19 o
  -4   5   5        2.24        2.58      0.51 o
  -3   5   5       97.64       90.32      1.76 o
  -2   5   5       31.63       32.72      1.01 o
  -1   5   5       27.89       28.27      1.19 o
   0   5   5       25.92       29.00      1.21 o
   1   5   5      169.70      173.65      3.12 o
   2   5   5      314.26      311.74      4.51 o
   3   5   5       69.82       67.49      1.75 o
   4   5   5       15.71       13.93      1.11 o
   5   5   5        0.05        0.38      0.70 o
   6   5   5      187.70      184.71      3.72 o
   7   5   5       18.39       20.78      1.61 o
   8   5   5       95.25      100.11      2.90 o
   9   5   5       64.98       65.23      3.11 o
  -7   6   5        8.17        8.45      0.88 o
  -6   6   5       16.23       18.98      1.17 o
  -5   6   5        2.44        1.26      0.62 o
  -4   6   5       21.89       22.66      1.09 o
  -3   6   5       93.18       99.35      2.01 o
  -2   6   5        1.14        1.48      0.50 o
  -1   6   5       51.27       58.50      1.96 o
   0   6   5      181.79      179.33      3.74 o
   1   6   5        6.94        6.73      0.87 o
   2   6   5        0.06       -0.15      0.90 o
   3   6   5       40.44       42.02      1.61 o
   4   6   5      105.00      117.31      3.04 o
   5   6   5      166.82      179.09      4.30 o
   6   6   5       14.24       14.68      1.22 o
 -15   0   6        7.72        6.24      1.63 o
 -14   0   6       75.84       88.14      3.53 o
 -13   0   6      174.07      182.30      5.12 o
 -12   0   6       90.52       90.92      5.67 o
 -11   0   6        9.62        7.14      1.15 o
 -10   0   6        0.31       -1.13      0.75 o
  -9   0   6       76.96       64.67      2.40 o
  -8   0   6      389.33      442.76      7.38 o
  -7   0   6       56.30       63.39      1.84 o
  -6   0   6      108.29      127.25      2.73 o
  -5   0   6       66.32       73.24      2.14 o
  -4   0   6      120.86      120.82      2.95 o
  -3   0   6      427.90      433.07      8.11 o
  -2   0   6        1.28       -0.53      0.36 o
  -1   0   6     2063.72     2005.96     34.02 o
   0   0   6      459.73      516.92     14.12 o
   1   0   6     2247.22     2323.02     39.33 o
   3   0   6      725.07      724.77     13.02 o
   4   0   6      376.80      361.17      7.11 o
   5   0   6     2209.94     2299.58     39.26 o
   6   0   6     1137.57     1148.13     16.39 o
   7   0   6     2096.39     2042.27     28.48 o
   8   0   6       55.16       53.71      3.72 o
   9   0   6      936.50      907.36     16.75 o
  10   0   6      421.50      458.15      9.51 o
  11   0   6      554.56      579.70      9.56 o
  12   0   6      231.73      260.74      5.24 o
  13   0   6      530.87      568.16      9.64 o
  14   0   6       82.32       91.23      2.98 o
 -14   1   6        0.21        0.41      0.86 o
 -13   1   6        1.94        0.21      0.75 o
 -12   1   6        3.26        1.77      0.74 o
 -11   1   6       37.37       37.25      1.49 o
 -10   1   6      133.18      132.43      2.66 o
  -9   1   6       18.31       13.24      0.79 o
  -8   1   6       18.15       16.67      0.83 o
  -7   1   6       61.51       66.13      1.44 o
  -6   1   6      240.23      227.45      3.17 o
  -5   1   6        0.47        0.96      0.32 o
  -4   1   6      357.65      385.01      4.74 o
  -3   1   6       55.14       57.45      1.09 o
  -2   1   6      173.88      168.42      3.05 o
  -1   1   6     1085.11     1109.92     15.10 o
   0   1   6      870.07      947.82     15.03 o
   1   1   6       24.96       35.06      0.84 o
   2   1   6     2274.06     2538.38     56.97 o
   3   1   6      569.99      576.42      6.08 o
   4   1   6     1134.95     1012.67     10.04 o
   5   1   6     2029.04     2049.34     18.03 o
   6   1   6      811.26      790.24      9.04 o
   7   1   6       31.77       28.06      1.04 o
   8   1   6      286.21      290.90      5.30 o
   9   1   6      163.62      171.93      3.15 o
  10   1   6     1588.31     1644.25     26.49 o
  11   1   6      210.95      215.27      2.89 o
  12   1   6        8.75        8.74      0.80 o
  13   1   6       19.27       19.63      1.36 o
  14   1   6       29.45       29.54      1.66 o
 -14   2   6       37.34       44.19      2.73 o
 -13   2   6       16.84       12.84      1.24 o
 -12   2   6        0.60        0.39      0.97 o
 -11   2   6       33.22       35.48      1.63 o
 -10   2   6        5.50        5.07      0.68 o
  -9   2   6       26.04       22.64      1.10 o
  -8   2   6      729.21      703.02      9.13 o
  -7   2   6       51.54       45.14      1.23 o
  -6   2   6        1.28        0.74      0.38 o
  -5   2   6       17.07       18.97      0.77 o
  -4   2   6      337.43      336.92      5.75 o
  -3   2   6      987.09      983.11      9.42 o
  -2   2   6       91.94       89.25      1.18 o
  -1   2   6      408.32      465.26      7.45 o
   0   2   6       46.24       42.95      0.81 o
   1   2   6      204.28      193.27      2.69 o
   2   2   6      414.56      401.53      3.79 o
   3   2   6      196.40      181.38      1.91 o
   4   2   6      206.78      227.30      2.13 o
   5   2   6      121.18      118.61      2.15 o
   6   2   6      204.89      211.27      2.87 o
   7   2   6     1410.94     1371.79     15.16 o
   8   2   6      819.97      797.88     11.89 o
   9   2   6       11.31       10.52      0.80 o
  10   2   6       97.18       90.07      2.52 o
  11   2   6       38.43       35.12      2.34 o
  12   2   6       14.38       15.34      1.44 o
  13   2   6       24.47       20.99      2.64 o
 -13   3   6       17.58       18.94      1.87 o
 -12   3   6       71.30       69.30      2.43 o
 -11   3   6      244.58      240.23      4.89 o
 -10   3   6       27.06       21.51      2.59 o
  -9   3   6        0.30        0.34      0.66 o
  -8   3   6        1.27        1.50      0.68 o
  -7   3   6      139.21      138.24      3.08 o
  -6   3   6      468.18      436.92      7.12 o
  -5   3   6      780.34      779.72     17.55 o
  -4   3   6       35.03       31.78      0.98 o
  -3   3   6        1.36        0.85      0.34 o
  -2   3   6      176.85      194.13      2.58 o
  -1   3   6      163.64      148.67      1.89 o
   0   3   6      502.32      468.77      4.72 o
   1   3   6      140.51      146.11      1.85 o
   2   3   6      264.68      272.21      3.34 o
   3   3   6      115.79      127.67      2.54 o
   4   3   6      510.11      521.44      5.24 o
   5   3   6      448.38      451.89      6.68 o
   6   3   6       10.04       10.34      0.71 o
   7   3   6        2.95        3.14      0.62 o
   8   3   6        1.30        1.61      0.60 o
   9   3   6       21.37       15.16      1.50 o
  10   3   6        1.08       19.01      2.40 o
  11   3   6       29.48       23.45      1.67 o
  12   3   6        0.62        0.74      0.96 o
 -11   4   6      124.85      121.89      2.98 o
 -10   4   6       94.18       97.51      2.58 o
  -9   4   6      122.02      129.99      2.93 o
  -8   4   6      171.31      166.42      3.31 o
  -7   4   6        1.07        0.98      0.60 o
  -6   4   6        9.07        9.28      0.74 o
  -5   4   6       68.60       65.20      1.57 o
  -4   4   6       25.84       29.54      1.20 o
  -3   4   6      518.57      523.02      5.35 o
  -2   4   6      414.73      396.50      4.45 o
  -1   4   6      168.67      172.23      2.17 o
   0   4   6      140.92      141.96      1.88 o
   1   4   6      103.77      108.11      1.89 o
   2   4   6      230.08      224.84      3.33 o
   3   4   6      392.63      390.03      4.45 o
   4   4   6       20.32       16.70      1.01 o
   5   4   6       29.03       21.72      1.31 o
   6   4   6      160.04      160.30      3.31 o
   7   4   6        8.81        6.37      0.84 o
   8   4   6       12.55        7.86      1.21 o
   9   4   6        8.29        5.38      1.18 o
  10   4   6        0.25       -1.31      0.87 o
  11   4   6        0.28       -1.26      0.84 o
  -9   5   6       16.43       16.47      1.10 o
  -8   5   6       72.53       75.15      2.61 o
  -7   5   6       51.77       55.49      1.66 o
  -6   5   6      179.90      183.69      3.14 o
  -5   5   6       15.62       17.12      0.98 o
  -4   5   6        0.60        0.28      0.69 o
  -3   5   6       67.36       57.01      1.71 o
  -2   5   6       12.03       10.35      0.73 o
  -1   5   6      213.63      223.17      3.60 o
   0   5   6      170.65      170.50      2.93 o
   1   5   6        4.75        4.00      0.61 o
   2   5   6        2.09        2.27      0.79 o
   3   5   6       23.77       23.78      1.13 o
   4   5   6        5.39        4.78      0.85 o
   5   5   6       25.03       23.41      1.66 o
   6   5   6        0.00        0.17      0.90 o
   7   5   6       23.32       19.45      1.59 o
   8   5   6        8.61        8.40      1.32 o
   9   5   6        0.10        0.05      0.90 o
  -6   6   6        1.85        1.48      0.75 o
  -5   6   6       13.06       10.63      0.90 o
  -4   6   6       55.39       62.92      1.72 o
  -3   6   6       22.24       24.70      1.14 o
  -2   6   6        8.00        5.83      0.69 o
  -1   6   6       33.88       29.76      1.14 o
   0   6   6       14.60       14.21      0.91 o
   1   6   6       11.71       11.03      1.03 o
   2   6   6        0.33        0.54      0.61 o
   3   6   6        1.11        0.40      0.75 o
   4   6   6        0.37       -1.13      0.76 o
   5   6   6        1.18        1.59      0.92 o
 -14   1   7        1.89        1.48      1.20 o
 -13   1   7        6.26        5.49      0.91 o
 -12   1   7        0.01       -0.39      0.69 o
 -11   1   7      123.16      123.78      2.69 o
 -10   1   7       71.81       67.53      1.89 o
  -9   1   7        4.24        2.23      0.62 o
  -8   1   7       60.92       63.18      1.67 o
  -7   1   7       31.91       22.54      1.09 o
  -6   1   7       37.72       22.74      1.38 o
  -5   1   7      153.75      141.58      2.68 o
  -4   1   7      213.74      192.43      2.75 o
  -3   1   7      124.92      126.99      2.18 o
  -2   1   7      441.52      450.93      5.99 o
  -1   1   7      444.12      480.91      6.33 o
   0   1   7       19.50       15.33      0.78 o
   1   1   7      678.47      716.15      9.10 o
   2   1   7     1349.19     1358.63     16.64 o
   3   1   7      163.38      140.47      2.41 o
   4   1   7      290.11      267.65      3.57 o
   5   1   7       59.53       62.91      1.00 o
   6   1   7       99.53       97.26      1.82 o
   7   1   7      160.83      160.87      2.57 o
   8   1   7      207.43      204.62      3.50 o
   9   1   7      122.40      116.40      2.20 o
  10   1   7      101.08      101.33      2.47 o
  11   1   7        0.20       -0.84      0.56 o
  12   1   7        1.65        0.60      0.61 o
  13   1   7        0.05       -0.33      0.67 o
 -13   2   7        2.75        1.83      1.16 o
 -12   2   7       33.89       31.72      2.22 o
 -11   2   7        0.72        0.72      1.03 o
 -10   2   7        2.34        1.58      0.59 o
  -9   2   7      171.08      160.60      2.89 o
  -8   2   7      170.73      168.11      2.89 o
  -7   2   7       59.93       53.78      1.40 o
  -6   2   7      295.63      298.19      4.29 o
  -5   2   7       56.59       48.98      1.25 o
  -4   2   7        0.22        0.08      0.32 o
  -3   2   7       50.86       41.81      1.99 o
  -2   2   7      216.31      192.86      3.74 o
  -1   2   7     2593.43     2635.31     30.23 o
   0   2   7     1574.78     1614.10     23.63 o
   1   2   7      123.65      115.88      1.37 o
   2   2   7       26.14       20.55      0.64 o
   3   2   7       36.60       38.70      0.81 o
   4   2   7      101.78       94.13      1.48 o
   5   2   7      621.28      623.93      6.43 o
   6   2   7      198.49      185.09      3.14 o
   7   2   7      687.44      681.92      8.29 o
   8   2   7       80.05       79.66      1.53 o
   9   2   7        9.53        7.04      0.78 o
  10   2   7        3.71        3.07      0.82 o
  11   2   7        0.89        0.67      1.09 o
  12   2   7        6.00        5.63      1.18 o
  13   2   7       13.81       11.97      1.47 o
 -12   3   7       16.97       15.11      1.35 o
 -11   3   7       22.17       15.75      1.57 o
 -10   3   7        6.12        3.95      0.87 o
  -9   3   7       19.77       18.73      1.54 o
  -8   3   7       21.82       18.64      1.39 o
  -7   3   7       35.30       29.89      1.46 o
  -6   3   7       12.10       10.46      0.96 o
  -5   3   7      303.74      278.02      5.00 o
  -4   3   7      744.09      754.81     16.67 o
  -3   3   7      368.04      367.30      6.04 o
  -2   3   7      136.66      136.81      2.05 o
  -1   3   7       16.75       15.50      0.92 o
   0   3   7      304.59      300.87      3.38 o
   1   3   7        3.49        2.39      0.39 o
   2   3   7      240.54      245.26      2.85 o
   3   3   7     1410.63     1437.73     18.43 o
   4   3   7      507.87      514.90      6.23 o
   5   3   7      111.48      108.40      1.96 o
   6   3   7       29.42       27.22      1.02 o
   7   3   7      167.08      161.70      3.55 o
   8   3   7       52.64       51.47      1.72 o
   9   3   7       21.51       19.15      1.67 o
  10   3   7        9.10        7.82      1.39 o
  11   3   7       29.63       29.79      2.30 o
  12   3   7        0.06       -0.32      0.98 o
 -11   4   7        4.49        3.92      1.01 o
 -10   4   7       52.74       47.86      2.05 o
  -9   4   7        6.35        6.76      1.06 o
  -8   4   7        0.76        0.09      0.71 o
  -7   4   7        1.82        0.20      0.63 o
  -6   4   7      142.92      134.14      3.12 o
  -5   4   7      115.07      108.61      2.67 o
  -4   4   7       46.63       41.47      1.56 o
  -3   4   7       29.74       26.90      1.17 o
  -2   4   7        0.15       -1.28      0.86 o
  -1   4   7      229.14      214.28      3.50 o
   0   4   7      203.85      195.97      3.52 o
   1   4   7       73.08       73.93      2.29 o
   2   4   7      382.02      407.63      7.69 o
   3   4   7      100.72       95.66      1.93 o
   4   4   7      453.72      474.61      6.24 o
   5   4   7       45.02       44.51      1.82 o
   6   4   7      118.99      110.46      2.44 o
   7   4   7        2.71        0.64      0.89 o
   8   4   7        0.16       -0.09      0.94 o
   9   4   7        3.58        3.08      1.12 o
  10   4   7        4.75        5.17      1.28 o
  -9   5   7       17.04       17.00      1.51 o
  -8   5   7       35.70       40.26      1.93 o
  -7   5   7        0.74        1.68      0.71 o
  -6   5   7        7.40        5.41      0.79 o
  -5   5   7        0.01       -0.57      0.70 o
  -4   5   7       10.73        8.56      0.83 o
  -3   5   7        0.51       -0.82      0.55 o
  -2   5   7      164.13      162.52      3.01 o
  -1   5   7       42.20       45.66      1.50 o
   0   5   7        6.50        4.60      0.70 o
   1   5   7       77.94       70.24      1.97 o
   2   5   7      143.57      141.67      2.77 o
   3   5   7       30.35       26.77      1.28 o
   4   5   7       88.48       81.50      2.80 o
   5   5   7        9.96        8.55      1.19 o
   6   5   7        0.18       -0.60      0.90 o
   7   5   7      106.44      100.16      3.40 o
   8   5   7       29.80       35.77      2.28 o
  -4   6   7       53.86       70.49      2.98 o
  -3   6   7       17.21       14.71      1.11 o
  -2   6   7       17.71       15.63      1.52 o
  -1   6   7       18.81       17.97      1.21 o
   0   6   7        0.27        0.13      0.61 o
   1   6   7        0.00       -0.43      0.61 o
   2   6   7        2.75        0.58      0.78 o
   3   6   7       13.95       12.30      1.20 o
   4   6   7        2.76        3.09      0.94 o
 -14   0   8       70.02       80.45      3.41 o
 -13   0   8      123.61      131.86      4.29 o
 -12   0   8       47.84       47.19      2.54 o
 -11   0   8       87.30       89.70      3.29 o
 -10   0   8      133.53      128.75      3.88 o
  -9   0   8      503.52      480.95      9.74 o
  -8   0   8     1250.53     1257.71     22.52 o
  -7   0   8      165.72      164.02      4.22 o
  -6   0   8      471.38      499.95      9.74 o
  -5   0   8      140.85      148.89      3.78 o
  -4   0   8      974.36      985.79     17.62 o
  -3   0   8     1272.30     1225.56     21.53 o
  -2   0   8     1650.85     1655.03     29.60 o
  -1   0   8     1098.50     1029.94     18.22 o
   0   0   8        9.11        0.62      0.54 o
   1   0   8      131.98      148.29      3.58 o
   2   0   8      636.32      625.80     11.60 o
   3   0   8      138.08      132.53      3.39 o
   4   0   8       20.42       10.83      1.04 o
   5   0   8        1.36        0.60      0.70 o
   6   0   8       28.94       30.72      1.79 o
   7   0   8      104.19      101.57      2.45 o
   8   0   8      431.83      430.71      7.03 o
   9   0   8      339.71      331.88      5.68 o
  10   0   8       12.56        6.74      1.31 o
  11   0   8       61.21       65.65      2.99 o
  12   0   8      133.49      130.55      3.53 o
  13   0   8       21.03       16.46      1.85 o
 -13   1   8        9.57       10.37      1.05 o
 -12   1   8      184.53      192.53      3.69 o
 -11   1   8      238.17      253.39      4.35 o
 -10   1   8       49.19       53.06      1.72 o
  -9   1   8      177.82      186.51      3.35 o
  -8   1   8        1.32        1.15      0.58 o
  -7   1   8      419.54      419.28      5.98 o
  -6   1   8      797.35      768.96     10.01 o
  -5   1   8     1216.64     1179.00     14.74 o
  -4   1   8      511.94      496.30      6.12 o
  -3   1   8      448.67      445.95      6.07 o
  -2   1   8        0.90       -0.68      0.46 o
  -1   1   8     1903.31     1945.46     23.58 o
   0   1   8      567.04      536.36      7.08 o
   1   1   8       66.33       49.27      1.29 o
   2   1   8      241.97      240.95      3.66 o
   3   1   8       62.62       53.35      1.42 o
   4   1   8      221.23      213.57      3.06 o
   5   1   8      180.33      179.95      2.36 o
   6   1   8       20.92       23.20      1.08 o
   7   1   8      141.84      136.87      2.37 o
   8   1   8      158.12      147.95      2.52 o
   9   1   8      208.38      204.82      2.77 o
  10   1   8       25.71       21.24      1.25 o
  11   1   8       26.69       20.74      1.27 o
  12   1   8        6.54        2.62      0.89 o
  13   1   8       13.09       11.38      1.02 o
 -13   2   8        8.13        7.49      1.48 o
 -12   2   8        0.13       -1.37      0.96 o
 -11   2   8        0.45       -0.61      0.93 o
 -10   2   8        6.71        6.47      1.24 o
  -9   2   8      154.19      153.63      2.85 o
  -8   2   8      298.50      297.49      4.50 o
  -7   2   8       80.16       84.00      1.87 o
  -6   2   8       27.06       27.80      1.08 o
  -5   2   8       63.52       58.38      1.45 o
  -4   2   8      788.69      773.36     11.32 o
  -3   2   8      658.65      618.02      7.29 o
  -2   2   8       87.66       82.90      1.81 o
  -1   2   8        3.96        4.33      0.60 o
   0   2   8      251.65      258.23      3.55 o
   1   2   8      505.10      477.64      6.49 o
   2   2   8      734.47      720.11      9.36 o
   3   2   8      242.27      248.66      3.35 o
   4   2   8      106.92      104.44      1.98 o
   5   2   8      129.06      128.21      1.71 o
   6   2   8       45.81       42.60      1.76 o
   7   2   8      241.77      242.57      3.49 o
   8   2   8       76.26       70.81      1.90 o
   9   2   8       12.69       13.54      0.85 o
  10   2   8        6.23        6.86      0.87 o
  11   2   8       21.30       17.98      1.95 o
  12   2   8       57.95       61.83      2.99 o
 -12   3   8        0.00       -1.15      0.77 o
 -11   3   8        8.68        7.43      1.09 o
 -10   3   8        0.81       -0.34      0.74 o
  -9   3   8        7.19        4.83      0.92 o
  -8   3   8        1.76        1.72      0.76 o
  -7   3   8      118.78      113.25      3.40 o
  -6   3   8      129.15      118.91      2.88 o
  -5   3   8       19.59       15.53      1.09 o
  -4   3   8       95.19       91.26      2.37 o
  -3   3   8       37.72       31.12      1.42 o
  -2   3   8      218.92      209.12      3.52 o
  -1   3   8      179.16      172.07      3.25 o
   0   3   8      342.53      327.30      6.45 o
   1   3   8      300.76      295.17      4.36 o
   2   3   8      114.30      111.14      1.88 o
   3   3   8       32.95       30.34      1.18 o
   4   3   8      915.60      934.95     10.68 o
   5   3   8      617.87      616.92     10.56 o
   6   3   8       12.73       12.21      1.09 o
   7   3   8        6.99        5.23      0.91 o
   8   3   8        1.39        1.08      0.79 o
   9   3   8       16.70       19.54      1.75 o
  10   3   8      200.29      195.37      5.45 o
  11   3   8       32.75       25.40      2.12 o
 -10   4   8        2.46        1.49      0.92 o
  -9   4   8        7.04        5.44      1.00 o
  -8   4   8        0.04        0.45      0.75 o
  -7   4   8      156.83      146.97      3.48 o
  -6   4   8       41.94       40.57      1.72 o
  -5   4   8        0.11        0.07      0.60 o
  -4   4   8       91.48       81.57      2.31 o
  -3   4   8       23.07       15.82      0.98 o
  -2   4   8       17.96       13.77      0.93 o
  -1   4   8       48.35       42.69      2.38 o
   0   4   8      112.18      108.63      2.35 o
   1   4   8      743.14      747.10     10.07 o
   2   4   8      312.83      313.26      4.36 o
   3   4   8        7.42        5.38      0.69 o
   4   4   8       66.79       66.97      1.88 o
   5   4   8        9.77        9.74      0.93 o
   6   4   8      130.22      136.40      4.14 o
   7   4   8      255.78      259.74      5.19 o
   8   4   8      142.48      144.26      4.34 o
   9   4   8       43.06       44.07      2.47 o
  -8   5   8        5.81        8.11      1.00 o
  -7   5   8        8.51       12.42      1.09 o
  -6   5   8        6.24        3.58      0.80 o
  -5   5   8       10.44        6.92      1.08 o
  -4   5   8       21.69       22.76      1.27 o
  -3   5   8       62.67       59.08      1.80 o
  -2   5   8       61.85       61.42      1.85 o
  -1   5   8      150.34      152.01      2.98 o
   0   5   8        1.03        0.31      0.60 o
   1   5   8       26.75       29.85      1.97 o
   2   5   8       39.72       34.92      1.45 o
   3   5   8       15.86       15.78      1.05 o
   4   5   8       15.93       18.67      1.16 o
   5   5   8      147.23      152.32      3.65 o
   6   5   8       29.06       28.74      2.09 o
   7   5   8        9.43        9.06      1.41 o
  -2   6   8       38.88       41.57      1.78 o
  -1   6   8       12.61       14.05      1.13 o
   0   6   8        0.08        0.13      0.69 o
   1   6   8        1.50        0.72      0.71 o
 -13   1   9       36.11       43.80      2.68 o
 -12   1   9       16.96       17.18      1.26 o
 -11   1   9       21.40       20.23      1.24 o
 -10   1   9        4.82        5.03      0.80 o
  -9   1   9       23.11       20.61      1.16 o
  -8   1   9        7.77        6.88      0.79 o
  -7   1   9       18.54       19.85      1.06 o
  -6   1   9       10.90       10.02      0.81 o
  -5   1   9       74.46       73.80      1.81 o
  -4   1   9       29.13       26.43      1.13 o
  -3   1   9      124.78      130.09      2.46 o
  -2   1   9      568.43      559.76      7.49 o
  -1   1   9      273.80      280.08      4.19 o
   0   1   9        0.36        0.43      0.45 o
   1   1   9       48.95       52.40      1.44 o
   2   1   9        2.19        1.38      0.50 o
   3   1   9        3.38        2.85      0.55 o
   4   1   9        6.23        4.05      0.54 o
   5   1   9       18.63       16.55      0.72 o
   6   1   9      738.31      732.94      6.94 o
   7   1   9      132.60      127.02      2.36 o
   8   1   9        1.75       -1.01      0.67 o
   9   1   9        3.41        2.33      0.62 o
  10   1   9        9.20        7.82      0.94 o
  11   1   9        1.21        0.67      1.33 o
  12   1   9        1.77        1.12      0.99 o
 -12   2   9        1.01       -1.46      0.97 o
 -11   2   9        5.86        6.55      1.34 o
 -10   2   9       33.85       36.42      2.26 o
  -9   2   9      125.02      138.44      3.26 o
  -8   2   9      120.25      123.77      2.48 o
  -7   2   9       25.23       25.50      1.12 o
  -6   2   9       10.25        8.88      0.70 o
  -5   2   9      100.92       98.27      2.01 o
  -4   2   9      111.54      111.63      2.12 o
  -3   2   9        1.24        0.57      0.44 o
  -2   2   9      137.96      139.52      2.42 o
  -1   2   9       63.75       63.49      1.38 o
   0   2   9        7.61        7.84      0.58 o
   1   2   9       94.64       91.50      1.70 o
   2   2   9      267.64      263.33      3.58 o
   3   2   9      307.98      301.45      3.59 o
   4   2   9       23.80       20.04      0.82 o
   5   2   9      143.83      134.43      1.83 o
   6   2   9      157.66      149.46      1.96 o
   7   2   9       88.45       88.09      2.37 o
   8   2   9       24.57       24.07      1.29 o
   9   2   9      131.44      139.23      2.90 o
  10   2   9       88.96       89.51      3.53 o
  11   2   9       18.22       17.11      1.88 o
 -11   3   9        4.85        6.83      1.14 o
 -10   3   9       57.09       65.26      2.43 o
  -9   3   9        0.23       -0.04      0.78 o
  -8   3   9      135.86      127.76      3.28 o
  -7   3   9       45.08       50.20      1.95 o
  -6   3   9        7.30        9.89      1.00 o
  -5   3   9       47.00       49.40      1.91 o
  -4   3   9       21.81       22.73      1.30 o
  -3   3   9       26.36       24.27      1.59 o
  -2   3   9       37.34       31.22      1.44 o
  -1   3   9        2.11        0.59      0.85 o
   0   3   9       47.89       44.37      1.54 o
   1   3   9      302.54      291.18      4.08 o
   2   3   9      235.45      228.11      3.40 o
   3   3   9       48.81       50.08      1.63 o
   4   3   9       65.51       64.23      1.63 o
   5   3   9       29.34       29.61      1.19 o
   6   3   9       59.47       60.73      2.23 o
   7   3   9       21.77       21.63      1.45 o
   8   3   9       38.17       42.05      1.97 o
   9   3   9      119.85      115.65      3.33 o
  10   3   9       25.51       28.26      2.26 o
  -9   4   9       42.07       46.11      2.17 o
  -8   4   9        1.26        2.06      0.89 o
  -7   4   9       32.57       22.92      1.53 o
  -6   4   9       17.89       15.14      1.21 o
  -5   4   9       35.92       33.89      1.76 o
  -4   4   9       45.39       50.92      1.89 o
  -3   4   9        4.00        3.74      0.68 o
  -2   4   9        0.06       -0.41      0.52 o
  -1   4   9        1.31       -0.75      0.55 o
   0   4   9       94.60       89.80      2.18 o
   1   4   9      109.29      108.77      2.42 o
   2   4   9        6.75        4.92      0.69 o
   3   4   9        6.24        6.53      0.82 o
   4   4   9      165.80      165.88      4.68 o
   5   4   9       60.04       63.48      3.31 o
   6   4   9        0.02       -1.14      0.76 o
   7   4   9        1.39        1.30      0.94 o
   8   4   9        0.46       -1.11      0.88 o
   9   4   9        0.99        0.46      1.18 o
  -7   5   9       19.60       28.13      1.80 o
  -6   5   9        0.01        0.09      0.94 o
  -5   5   9       10.05        9.19      1.00 o
  -4   5   9       55.56       48.90      1.80 o
  -3   5   9      152.85      154.83      3.18 o
  -2   5   9       85.02       92.36      2.34 o
  -1   5   9       25.81       29.56      1.41 o
   0   5   9        6.65        7.45      0.86 o
   1   5   9       16.58       15.54      1.23 o
   2   5   9        0.08       -0.52      0.61 o
   3   5   9       56.96       65.14      2.00 o
   4   5   9      117.89      120.28      2.76 o
   5   5   9       12.54       15.63      1.39 o
   6   5   9        6.50        7.04      1.31 o
 -12   0  10        2.73       -0.15      1.05 o
 -11   0  10        4.90        4.17      1.19 o
 -10   0  10       29.75       24.79      2.84 o
  -9   0  10       28.40       24.18      1.83 o
  -8   0  10        5.74        5.50      1.04 o
  -7   0  10       22.11       18.86      1.63 o
  -6   0  10        6.64        4.84      1.06 o
  -5   0  10      846.43      823.09     15.34 o
  -4   0  10     1790.99     1760.15     30.75 o
  -3   0  10      309.45      297.87      6.48 o
  -2   0  10      132.94      124.90      3.45 o
  -1   0  10       31.10       28.25      1.76 o
   0   0  10       78.45       84.29      2.78 o
   1   0  10      418.22      402.12      8.22 o
   2   0  10      991.51      986.11     17.92 o
   3   0  10     1487.02     1472.02     26.01 o
   4   0  10      832.82      800.15     14.95 o
   5   0  10       55.81       58.32      2.86 o
   6   0  10      219.49      218.56      5.44 o
   7   0  10       72.90       75.07      2.75 o
   8   0  10       73.49       91.52      3.55 o
   9   0  10      141.31      150.23      4.51 o
  10   0  10      184.51      195.30      5.42 o
  11   0  10       41.18       37.48      2.58 o
 -12   1  10        4.03        4.21      1.29 o
 -11   1  10       14.74       12.40      1.08 o
 -10   1  10       14.16       12.63      1.02 o
  -9   1  10        3.09        1.13      0.68 o
  -8   1  10       22.57       17.79      1.08 o
  -7   1  10      154.48      153.28      2.95 o
  -6   1  10      173.52      167.36      3.07 o
  -5   1  10       58.07       56.75      1.61 o
  -4   1  10        1.03        0.16      0.51 o
  -3   1  10        7.82        5.87      0.73 o
  -2   1  10      398.65      389.79      6.94 o
  -1   1  10     1174.13     1144.29     14.44 o
   0   1  10      490.34      484.44      6.71 o
   1   1  10      108.86      106.99      2.23 o
   2   1  10       88.23       86.27      1.98 o
   3   1  10        5.98        5.84      0.72 o
   4   1  10      169.34      149.53      2.88 o
   5   1  10      628.18      653.23      7.00 o
   6   1  10      288.74      301.65      3.67 o
   7   1  10      185.78      190.13      3.11 o
   8   1  10       75.19       74.34      1.84 o
   9   1  10        4.86        4.67      0.71 o
  10   1  10        7.68        8.63      1.19 o
  11   1  10       50.51       55.25      2.72 o
 -11   2  10       44.11       48.51      2.76 o
 -10   2  10       44.09       41.33      2.88 o
  -9   2  10       73.30       67.05      3.26 o
  -8   2  10        9.47        7.00      1.29 o
  -7   2  10        0.02       -0.75      0.50 o
  -6   2  10        2.95        2.21      0.59 o
  -5   2  10       11.46        7.67      0.71 o
  -4   2  10       99.31       97.07      2.05 o
  -3   2  10       75.48       70.72      1.72 o
  -2   2  10      583.49      589.71      7.85 o
  -1   2  10       73.90       66.03      1.64 o
   0   2  10      175.32      168.87      2.88 o
   1   2  10      235.18      220.41      3.48 o
   2   2  10      605.80      622.44      8.42 o
   3   2  10       64.28       61.63      1.82 o
   4   2  10       12.70       13.31      0.71 o
   5   2  10      201.00      204.12      3.08 o
   6   2  10        0.81        0.36      0.57 o
   7   2  10       25.23       24.19      1.32 o
   8   2  10      139.74      137.11      2.94 o
   9   2  10       37.24       41.59      1.99 o
  10   2  10       76.40       81.03      3.51 o
 -10   3  10       29.06       26.76      1.92 o
  -9   3  10       12.96       14.23      1.35 o
  -8   3  10       67.87       68.75      2.45 o
  -7   3  10       19.26       14.18      1.29 o
  -6   3  10       69.80       65.77      2.28 o
  -5   3  10       17.80       15.77      1.24 o
  -4   3  10       18.16       17.16      1.79 o
  -3   3  10       66.10       67.89      2.19 o
  -2   3  10       14.54       10.64      1.26 o
  -1   3  10      159.80      151.81      3.45 o
   0   3  10       82.36       75.25      2.31 o
   1   3  10      167.38      170.60      3.16 o
   2   3  10       85.89       85.55      1.90 o
   3   3  10      157.00      160.60      2.75 o
   4   3  10       21.38       21.07      1.05 o
   5   3  10        9.31        7.69      0.83 o
   6   3  10       20.80       19.64      1.35 o
   7   3  10       13.27       11.71      1.25 o
   8   3  10        0.85       -1.32      0.89 o
   9   3  10        0.99        1.10      0.92 o
  -8   4  10       37.49       43.80      2.14 o
  -7   4  10      114.54      118.37      3.32 o
  -6   4  10       29.64       32.49      1.77 o
  -5   4  10       11.57       13.12      1.21 o
  -4   4  10        5.20        2.95      0.83 o
  -3   4  10        6.36        4.90      0.88 o
  -2   4  10        0.22       -0.30      0.58 o
  -1   4  10        0.36       -0.52      0.58 o
   0   4  10       40.34       45.97      1.65 o
   1   4  10       97.78       91.83      2.28 o
   2   4  10       11.18        7.80      0.87 o
   3   4  10        3.24        2.01      0.72 o
   4   4  10        2.56        3.28      0.76 o
   5   4  10        4.82        3.65      0.80 o
   6   4  10       32.93       29.87      1.99 o
   7   4  10       68.22       74.81      2.70 o
  -5   5  10        2.93        2.84      0.96 o
  -4   5  10       46.91       55.60      2.39 o
  -3   5  10       21.12       25.30      1.63 o
  -2   5  10        1.20        0.65      0.78 o
  -1   5  10        0.04        0.71      0.75 o
   0   5  10        1.02        0.38      1.01 o
   1   5  10        6.68        6.24      1.02 o
   2   5  10        1.49        0.13      0.90 o
   3   5  10        5.96        4.70      0.98 o
   4   5  10        5.84        5.79      1.02 o
 -11   1  11        0.12        0.65      1.10 o
 -10   1  11        1.80       -0.57      0.72 o
  -9   1  11       40.73       42.12      1.66 o
  -8   1  11      177.88      173.15      3.34 o
  -7   1  11      133.44      125.65      2.69 o
  -6   1  11       39.70       38.07      1.50 o
  -5   1  11      416.23      415.94      6.11 o
  -4   1  11       27.27       22.24      1.20 o
  -3   1  11      181.13      175.70      3.17 o
  -2   1  11       26.04       25.45      1.29 o
  -1   1  11      109.26      103.64      2.26 o
   0   1  11      495.90      490.55      6.91 o
   1   1  11      164.78      153.12      2.91 o
   2   1  11        1.28       -0.87      0.58 o
   3   1  11      251.75      229.94      3.88 o
   4   1  11        0.23       -0.87      0.58 o
   5   1  11       13.22        6.35      0.87 o
   6   1  11       97.45       99.82      2.13 o
   7   1  11        7.42        6.42      0.78 o
   8   1  11       28.81       26.24      1.40 o
   9   1  11        7.86        5.46      1.24 o
  10   1  11        0.42       -0.16      0.93 o
 -10   2  11       44.40       50.65      2.78 o
  -9   2  11        0.07       -0.14      1.03 o
  -8   2  11       32.24       33.49      2.29 o
  -7   2  11        4.37        6.42      2.04 o
  -6   2  11      129.53      134.72      3.28 o
  -5   2  11      248.32      250.70      5.62 o
  -4   2  11       11.26       10.44      0.85 o
  -3   2  11      423.79      424.00      6.03 o
  -2   2  11       17.77       17.00      1.00 o
  -1   2  11      129.23      122.86      2.41 o
   0   2  11        2.63        1.35      0.55 o
   1   2  11        0.41       -0.69      0.46 o
   2   2  11      365.40      384.36      6.50 o
   3   2  11      312.07      325.44      6.03 o
   4   2  11        0.10       -0.38      0.51 o
   5   2  11      113.71      105.55      2.08 o
   6   2  11        6.87        6.04      0.85 o
   7   2  11       12.99        9.79      1.19 o
   8   2  11        0.10       -1.07      0.79 o
   9   2  11       21.92       18.69      1.97 o
  -9   3  11       56.11       63.53      2.51 o
  -8   3  11        0.08        0.29      0.86 o
  -7   3  11       11.81       13.73      1.34 o
  -6   3  11       83.55       82.04      2.65 o
  -5   3  11        7.38        8.16      2.55 o
  -4   3  11       23.80       21.79      1.80 o
  -3   3  11      138.12      144.57      3.54 o
  -2   3  11      356.60      337.40      6.26 o
  -1   3  11      132.73      142.45      3.46 o
   0   3  11       14.32       10.34      1.08 o
   1   3  11       14.46       15.87      1.36 o
   2   3  11       75.15       76.30      2.09 o
   3   3  11       16.41       18.07      1.10 o
   4   3  11        3.34        3.12      0.71 o
   5   3  11       63.59       68.37      2.45 o
   6   3  11      138.99      140.06      3.63 o
   7   3  11       24.82       32.54      1.93 o
   8   3  11        0.39       -0.26      1.16 o
  -7   4  11        9.74        8.62      1.43 o
  -6   4  11       67.79       74.24      4.87 o
  -5   4  11       14.90       19.10      1.69 o
  -4   4  11       10.49       14.56      1.31 o
  -3   4  11        0.36       -0.55      0.75 o
  -2   4  11        6.74        5.79      0.86 o
  -1   4  11        6.53        4.74      0.82 o
   0   4  11       60.31       64.81      2.01 o
   1   4  11       17.00       16.19      1.14 o
   2   4  11       54.47       56.72      1.88 o
   3   4  11        1.69        2.25      0.76 o
   4   4  11        0.54        1.11      0.92 o
   5   4  11        3.72        3.52      1.00 o
   6   4  11        0.18        0.13      0.96 o
  -1   5  11        8.66        8.69      1.11 o
   0   5  11        6.77        7.36      1.08 o
 -10   0  12       15.82       16.19      1.80 o
  -9   0  12        0.19        0.50      1.14 o
  -8   0  12      323.82      339.82      7.83 o
  -7   0  12      129.26      134.31      4.14 o
  -6   0  12       20.24       15.38      1.51 o
  -5   0  12       52.26       59.44      2.68 o
  -4   0  12       39.45       39.31      2.68 o
  -3   0  12      197.60      206.98      6.79 o
  -2   0  12       21.71       15.91      1.50 o
  -1   0  12      157.89      152.53      4.22 o
   0   0  12      317.45      319.52      7.11 o
   1   0  12        0.37       -0.80      0.72 o
   2   0  12       98.83       83.07      2.96 o
   3   0  12       13.04       11.21      1.32 o
   4   0  12       31.28       33.45      2.04 o
   5   0  12       10.24       11.77      1.41 o
   6   0  12       52.09       50.58      2.56 o
   7   0  12        8.97       10.03      1.09 o
   8   0  12      107.14      120.42      4.10 o
   9   0  12       65.09       65.71      3.14 o
 -10   1  12       19.96       21.42      1.97 o
  -9   1  12       79.64       86.99      2.60 o
  -8   1  12       64.99       72.35      2.16 o
  -7   1  12       23.75       21.30      1.27 o
  -6   1  12       25.36       29.64      1.45 o
  -5   1  12        0.35        0.16      0.67 o
  -4   1  12      296.47      306.52      4.88 o
  -3   1  12       64.92       69.09      1.93 o
  -2   1  12        0.64        0.16      0.54 o
  -1   1  12        8.26        7.45      0.78 o
   0   1  12       17.60       18.29      2.08 o
   1   1  12       39.43       36.21      1.42 o
   2   1  12       54.94       61.24      1.94 o
   3   1  12        0.00       -0.80      0.53 o
   4   1  12        2.52        1.95      0.70 o
   5   1  12       51.91       49.44      1.56 o
   6   1  12       28.13       26.13      1.23 o
   7   1  12       35.15       34.06      1.92 o
   8   1  12       26.88       23.05      1.36 o
   9   1  12       34.36       33.85      2.05 o
  -9   2  12        2.50        2.48      1.21 o
  -8   2  12        4.61        3.57      2.08 o
  -7   2  12       46.79       49.59      2.66 o
  -6   2  12      166.17      168.09      4.83 o
  -5   2  12       76.61       80.90      3.20 o
  -4   2  12       56.76       54.21      2.03 o
  -3   2  12      183.71      171.47      5.57 o
  -2   2  12       14.20       12.01      1.10 o
  -1   2  12      126.23      128.66      3.10 o
   0   2  12        7.64        5.80      0.91 o
   1   2  12        2.93        3.22      0.73 o
   2   2  12        5.47        3.02      0.74 o
   3   2  12       38.75       40.62      1.62 o
   4   2  12       70.20       65.02      1.94 o
   5   2  12      100.26       93.04      2.28 o
   6   2  12        0.38        1.07      0.88 o
   7   2  12        0.04       -0.17      0.83 o
   8   2  12       49.07       51.46      2.33 o
  -8   3  12        7.29        4.52      1.27 o
  -7   3  12       16.24       13.69      1.60 o
  -6   3  12       98.02       96.88      3.03 o
  -5   3  12       48.44       50.01      2.18 o
  -4   3  12       37.36       34.90      1.84 o
  -3   3  12        0.66        0.79      0.82 o
  -2   3  12        4.65        3.55      1.25 o
  -1   3  12       38.02       42.52      2.02 o
   0   3  12      176.69      172.04      4.02 o
   1   3  12       28.74       30.33      1.74 o
   2   3  12      197.39      187.83      3.60 o
   3   3  12        0.59        0.58      0.71 o
   4   3  12        0.57       -0.89      0.68 o
   5   3  12       12.22       13.05      1.73 o
   6   3  12       63.17       69.45      2.66 o
   7   3  12      123.40      144.85      3.91 o
  -5   4  12       45.33       48.46      2.59 o
  -4   4  12       53.65       58.59      2.78 o
  -3   4  12        2.02        0.69      1.06 o
  -2   4  12       56.75       63.15      2.35 o
  -1   4  12      165.88      164.49      3.85 o
   0   4  12        1.56        1.07      0.90 o
   1   4  12        4.76        5.05      0.99 o
   2   4  12       28.81       29.93      1.74 o
   3   4  12       55.19       58.19      3.75 o
   4   4  12      130.76      152.79      4.48 o
  -9   1  13        3.18        3.96      1.32 o
  -8   1  13        1.16        0.64      0.91 o
  -7   1  13       38.08       40.78      1.78 o
  -6   1  13       83.17       84.43      2.33 o
  -5   1  13        4.73        4.90      0.85 o
  -4   1  13       18.57       18.15      1.17 o
  -3   1  13        7.54        9.18      0.93 o
  -2   1  13        8.69       11.46      0.96 o
  -1   1  13       21.58       17.73      1.12 o
   0   1  13        0.01        1.00      0.66 o
   1   1  13       28.45       26.77      1.40 o
   2   1  13       38.13       34.08      1.66 o
   3   1  13        9.56       11.45      1.00 o
   4   1  13       51.22       52.52      1.83 o
   5   1  13       11.26       10.72      1.03 o
   6   1  13        0.21       -0.12      0.70 o
   7   1  13        6.41        9.07      1.08 o
  -8   2  13        6.05        5.78      1.67 o
  -7   2  13        1.27        0.10      0.97 o
  -6   2  13       71.64       77.62      3.28 o
  -5   2  13        4.62        4.85      1.22 o
  -4   2  13        6.83        4.19      1.20 o
  -3   2  13       42.14       35.00      2.25 o
  -2   2  13       11.24       10.25      1.40 o
  -1   2  13        7.88        5.53      1.17 o
   0   2  13       30.37       30.12      2.17 o
   1   2  13       60.80       58.33      2.25 o
   2   2  13        0.54        0.71      0.83 o
   3   2  13        4.13        2.53      0.96 o
   4   2  13        3.23        5.85      0.89 o
   5   2  13       53.41       53.41      2.29 o
   6   2  13       53.86       61.96      3.51 o
   7   2  13       35.37       34.39      3.04 o
  -6   3  13        3.24        2.61      1.05 o
  -5   3  13        0.09       -0.13      0.92 o
  -4   3  13        1.55        0.09      0.91 o
  -3   3  13        3.45        1.10      1.01 o
  -2   3  13        1.73        0.29      0.82 o
  -1   3  13        0.59       -0.44      0.80 o
   0   3  13       50.87       51.02      2.24 o
   1   3  13       34.23       38.11      2.04 o
   2   3  13       36.34       37.67      1.71 o
   3   3  13        1.05        0.01      0.75 o
   4   3  13       56.99       55.39      2.84 o
   5   3  13       54.42       56.76      2.53 o
  -7   0  14      188.75      212.95      5.81 o
  -6   0  14      110.63      109.80      3.89 o
  -5   0  14       19.35       17.39      1.77 o
  -4   0  14        0.69       -1.65      1.10 o
  -3   0  14       15.05       11.22      1.68 o
  -2   0  14      261.23      283.07      6.92 o
  -1   0  14      493.25      554.34     11.45 o
   0   0  14       61.86       65.85      3.05 o
   1   0  14      113.59      110.59      3.85 o
   2   0  14        0.01        0.66      1.20 o
   3   0  14      159.70      179.71      5.19 o
   4   0  14      116.76      144.89      4.55 o
   5   0  14      272.44      312.18      7.51 o
   6   0  14       84.98       88.80      3.65 o
  -7   1  14       14.45       12.46      1.33 o
  -6   1  14       43.29       37.70      2.06 o
  -5   1  14       54.77       59.04      2.41 o
  -4   1  14      131.57      140.44      3.64 o
  -3   1  14      138.87      140.82      3.10 o
  -2   1  14       29.67       30.32      1.61 o
  -1   1  14       20.47       20.41      1.30 o
   0   1  14       53.77       59.06      2.04 o
   1   1  14      141.37      165.82      3.40 o
   2   1  14      402.94      426.73      7.66 o
   3   1  14       57.71       56.36      2.42 o
   4   1  14       19.67       17.12      1.57 o
   5   1  14        0.21       -0.35      0.80 o
   6   1  14      104.30      113.56      2.92 o
  -6   2  14       18.71       15.07      2.08 o
  -5   2  14        0.27       -0.55      1.03 o
  -4   2  14        1.56        0.32      1.03 o
  -3   2  14        0.69       -0.77      1.06 o
  -2   2  14       90.53      101.60      3.74 o
  -1   2  14      150.35      174.56      5.12 o
   0   2  14       20.82       16.18      1.76 o
   1   2  14        0.62       -0.21      0.86 o
   2   2  14        0.08        0.34      0.91 o
   3   2  14       71.52       72.93      2.69 o
   4   2  14       86.19       95.03      3.12 o
  -3   3  14        0.14       -0.30      0.97 o
  -2   3  14        1.07       -0.66      0.98 o
  -1   3  14       16.07       13.91      1.64 o
   0   3  14        9.02        6.64      1.36 o
   1   3  14       29.15       24.42      2.06 o
  -4   1  15       20.08       19.65      1.55 o
  -3   1  15        3.94        4.35      1.07 o
  -2   1  15        3.13        1.79      1.00 o
  -1   1  15        2.55        3.03      1.07 o
   0   1  15        5.34        4.69      1.13 o
   1   1  15        1.44        2.43      1.08 o
   2   1  15       15.05       16.25      1.52 o
   3   1  15       20.19       23.15      1.75 o
  -1   2  15       10.58       12.17      1.71 o
 
